# Supplementary material for: Gut pathobiont enrichment observed in a population predisposed to dementia, type 2 diabetics of Mexican descent living in South Texas
Source: Front Microbiomes. 2024 Dec 3;3:1456642. doi: 10.3389/frmbi.2024.1456642 (PMC12443060; doi:10.3389/frmbi.2024.1456642)
Supplement: Supplementary file 2 [file SupplementaryFile2.xlsx]

## Sheet: all_results
feature	taxa	metadata	value	coef	stderr	N	N.not.0	pval	qval
ASV_41	Faecalibacterium	diabetes.status	T2D	-5.56383	0.680168	12	8	9.68396e-06	0.00388327
ASV_87	Lachnospiraceae	diabetes.status	T2D	-3.47865	0.782498	12	8	0.00124367	0.249356
ASV_17	Alistipes	diabetes.status	T2D	-6.09303	1.60033	12	10	0.00344401	0.356475
ASV_154	Anaerostipes	diabetes.status	T2D	-3.12624	0.880021	12	10	0.00524672	0.356475
ASV_81	Enterobacter	diabetes.status	T2D	4.86087	1.39275	12	8	0.0058218	0.356475
ASV_8	Escherichia-Shigella	diabetes.status	T2D	5.21315	1.4997	12	11	0.00595962	0.356475
ASV_115	Alistipes	diabetes.status	T2D	-3.63074	1.05229	12	9	0.00622275	0.356475
ASV_185	Roseburia	diabetes.status	T2D	-3.05019	0.922577	12	10	0.0079305	0.397516
ASV_284	Clostridium innocuum group	diabetes.status	T2D	2.226	0.738961	12	6	0.0130653	0.582133
ASV_141	Streptococcus	diabetes.status	T2D	3.37626	1.28543	12	8	0.0253109	0.717671
ASV_201	Lachnospiraceae Uncultured	diabetes.status	T2D	-2.79775	1.09049	12	8	0.028102	0.717671
ASV_113	Alistipes	diabetes.status	T2D	-2.18054	0.899548	12	9	0.0358136	0.717671
ASV_369	Oscillospirales	diabetes.status	T2D	-1.38765	0.586808	12	5	0.0396311	0.717671
ASV_94	Lachnospiraceae	diabetes.status	T2D	-2.65472	1.12699	12	10	0.0402562	0.717671
ASV_102	Lachnospiraceae	diabetes.status	T2D	-3.4954	1.52775	12	4	0.0451721	0.717671
ASV_230	Lachnospiraceae	diabetes.status	T2D	-1.73524	0.769518	12	8	0.0477744	0.717671
ASV_3	Akkermansia	diabetes.status	T2D	-4.95834	2.21341	12	5	0.0489926	0.717671
ASV_341		diabetes.status	T2D	-1.98496	0.893534	12	6	0.0505686	0.717671
ASV_130		diabetes.status	T2D	-2.01596	0.914385	12	8	0.0520238	0.717671
ASV_5		diabetes.status	T2D	-4.04602	1.94309	12	11	0.0639543	0.717671
ASV_152		diabetes.status	T2D	-2.8576	1.37733	12	9	0.0647675	0.717671
ASV_296		diabetes.status	T2D	-0.742565	0.361055	12	3	0.0667604	0.717671
ASV_170		diabetes.status	T2D	-1.66656	0.811024	12	7	0.0669587	0.717671
ASV_114		diabetes.status	T2D	-2.77593	1.37712	12	10	0.0714864	0.717671
ASV_62		diabetes.status	T2D	-2.56703	1.27685	12	9	0.0721217	0.717671
ASV_267		diabetes.status	T2D	-2.13837	1.07944	12	6	0.0757464	0.717671
ASV_13		diabetes.status	T2D	3.7441	1.89001	12	5	0.0757467	0.717671
ASV_28		diabetes.status	T2D	1.81463	0.929658	12	10	0.0794931	0.717671
ASV_38		diabetes.status	T2D	-1.96584	1.01393	12	5	0.0812377	0.717671
ASV_74		diabetes.status	T2D	1.03814	0.543762	12	3	0.0853211	0.717671
ASV_364		diabetes.status	T2D	-1.36771	0.730054	12	3	0.0904949	0.717671
ASV_33		diabetes.status	T2D	-1.45268	0.778009	12	3	0.0914305	0.717671
ASV_293		diabetes.status	T2D	1.23699	0.663366	12	3	0.0918005	0.717671
ASV_483		diabetes.status	T2D	0.885348	0.476751	12	3	0.0929649	0.717671
ASV_294		diabetes.status	T2D	-1.30744	0.706107	12	3	0.0937963	0.717671
ASV_189		diabetes.status	T2D	-2.87191	1.55692	12	5	0.09488	0.717671
ASV_247		diabetes.status	T2D	-1.12198	0.615388	12	5	0.0982601	0.717671
ASV_105		diabetes.status	T2D	-2.96486	1.62719	12	6	0.0984426	0.717671
ASV_19		diabetes.status	T2D	-2.62338	1.44859	12	10	0.100241	0.717671
ASV_323		diabetes.status	T2D	1.88185	1.04072	12	5	0.100694	0.717671
ASV_266		diabetes.status	T2D	1.10153	0.60939	12	3	0.100797	0.717671
ASV_161		diabetes.status	T2D	-2.13976	1.19618	12	4	0.103925	0.717671
ASV_268		diabetes.status	T2D	-2.16644	1.21391	12	4	0.104628	0.717671
ASV_241		diabetes.status	T2D	-2.03221	1.14072	12	3	0.105167	0.717671
ASV_49		diabetes.status	T2D	-2.47368	1.40328	12	8	0.108413	0.717671
ASV_199		diabetes.status	T2D	1.31975	0.749809	12	3	0.108883	0.717671
ASV_36		diabetes.status	T2D	-3.1387	1.83564	12	3	0.118082	0.717671
ASV_338		diabetes.status	T2D	-1.71278	1.00459	12	3	0.119019	0.717671
ASV_436		diabetes.status	T2D	-1.15752	0.679468	12	3	0.119283	0.717671
ASV_25		diabetes.status	T2D	-1.88364	1.12397	12	11	0.124696	0.717671
ASV_329		diabetes.status	T2D	1.49846	0.909958	12	6	0.130635	0.717671
ASV_303		diabetes.status	T2D	-1.70578	1.04015	12	6	0.132052	0.717671
ASV_112		diabetes.status	T2D	0.34493	0.218338	12	2	0.145233	0.717671
ASV_337		diabetes.status	T2D	-0.354138	0.224556	12	2	0.14586	0.717671
ASV_163		diabetes.status	T2D	-0.360998	0.229318	12	2	0.146513	0.717671
ASV_363		diabetes.status	T2D	-1.47487	0.938275	12	3	0.147049	0.717671
ASV_285		diabetes.status	T2D	-1.3249	0.849356	12	5	0.149846	0.717671
ASV_420		diabetes.status	T2D	-0.401826	0.259616	12	2	0.152717	0.717671
ASV_263		diabetes.status	T2D	-0.403972	0.261288	12	2	0.153121	0.717671
ASV_80		diabetes.status	T2D	0.422975	0.276378	12	2	0.15691	0.717671
ASV_73		diabetes.status	T2D	-1.58378	1.04133	12	10	0.15925	0.717671
ASV_409		diabetes.status	T2D	0.890752	0.588977	12	4	0.16138	0.717671
ASV_82		diabetes.status	T2D	2.44826	1.62576	12	7	0.163005	0.717671
ASV_147		diabetes.status	T2D	0.451564	0.299919	12	2	0.16308	0.717671
ASV_1		diabetes.status	T2D	4.61496	3.06886	12	7	0.163541	0.717671
ASV_32		diabetes.status	T2D	-2.96632	1.973	12	9	0.163628	0.717671
ASV_171		diabetes.status	T2D	-2.40183	1.59902	12	7	0.163981	0.717671
ASV_362		diabetes.status	T2D	-0.455837	0.303512	12	2	0.164029	0.717671
ASV_528		diabetes.status	T2D	0.466866	0.312864	12	2	0.166498	0.717671
ASV_461		diabetes.status	T2D	-0.836623	0.561622	12	4	0.167163	0.717671
ASV_517		diabetes.status	T2D	-0.477738	0.322188	12	2	0.168944	0.717671
ASV_334		diabetes.status	T2D	-1.34672	0.916198	12	7	0.172337	0.717671
ASV_401		diabetes.status	T2D	-0.574213	0.392053	12	4	0.173739	0.717671
ASV_65		diabetes.status	T2D	2.43584	1.66438	12	3	0.174037	0.717671
ASV_454		diabetes.status	T2D	-0.504369	0.345409	12	2	0.174925	0.717671
ASV_467		diabetes.status	T2D	0.801998	0.551407	12	4	0.176477	0.717671
ASV_206		diabetes.status	T2D	-2.08619	1.44004	12	3	0.178041	0.717671
ASV_71		diabetes.status	T2D	-1.69728	1.17456	12	8	0.179046	0.717671
ASV_451		diabetes.status	T2D	-0.534085	0.371859	12	2	0.181466	0.717671
ASV_191		diabetes.status	T2D	1.2396	0.870973	12	5	0.18511	0.717671
ASV_50		diabetes.status	T2D	-0.552681	0.388652	12	2	0.185445	0.717671
ASV_209		diabetes.status	T2D	-1.69504	1.19229	12	3	0.185552	0.717671
ASV_305		diabetes.status	T2D	1.52979	1.07702	12	5	0.185912	0.717671
ASV_143		diabetes.status	T2D	0.559504	0.394854	12	2	0.186879	0.717671
ASV_192		diabetes.status	T2D	1.8537	1.31943	12	5	0.190339	0.717671
ASV_194		diabetes.status	T2D	-1.8187	1.2974	12	8	0.191243	0.717671
ASV_253		diabetes.status	T2D	1.5563	1.11174	12	3	0.191799	0.717671
ASV_358		diabetes.status	T2D	-1.41926	1.01787	12	3	0.193417	0.717671
ASV_88		diabetes.status	T2D	0.592587	0.425195	12	2	0.19361	0.717671
ASV_487		diabetes.status	T2D	-0.594635	0.427087	12	2	0.194014	0.717671
ASV_234		diabetes.status	T2D	1.57759	1.13337	12	5	0.194118	0.717671
ASV_476		diabetes.status	T2D	-0.605559	0.437201	12	2	0.196145	0.717671
ASV_503		diabetes.status	T2D	-0.609316	0.440688	12	2	0.196868	0.717671
ASV_424		diabetes.status	T2D	-0.614763	0.445752	12	2	0.197908	0.717671
ASV_349		diabetes.status	T2D	-0.620136	0.450756	12	2	0.198922	0.717671
ASV_333		diabetes.status	T2D	0.630647	0.460568	12	2	0.200877	0.717671
ASV_43		diabetes.status	T2D	0.632468	0.462272	12	2	0.201211	0.717671
ASV_153		diabetes.status	T2D	-1.60955	1.17778	12	3	0.20169	0.717671
ASV_388		diabetes.status	T2D	0.644795	0.473824	12	2	0.203445	0.717671
ASV_133		diabetes.status	T2D	-1.70226	1.2511	12	3	0.203512	0.717671
ASV_79		diabetes.status	T2D	-2.7256	2.01311	12	7	0.205565	0.717671
ASV_396		diabetes.status	T2D	-1.22018	0.904729	12	3	0.207191	0.717671
ASV_40		diabetes.status	T2D	-1.33941	0.997083	12	5	0.208856	0.717671
ASV_251		diabetes.status	T2D	-1.21506	0.910964	12	7	0.211846	0.717671
ASV_202		diabetes.status	T2D	-0.724305	0.549147	12	2	0.216586	0.717671
ASV_269		diabetes.status	T2D	0.727759	0.552446	12	2	0.217109	0.717671
ASV_387		diabetes.status	T2D	1.02804	0.781697	12	5	0.217821	0.717671
ASV_304		diabetes.status	T2D	1.27887	0.979416	12	6	0.220878	0.717671
ASV_208		diabetes.status	T2D	-0.753077	0.577471	12	5	0.221419	0.717671
ASV_274		diabetes.status	T2D	-0.638841	0.489905	12	4	0.221447	0.717671
ASV_237		diabetes.status	T2D	-0.760508	0.583811	12	2	0.22189	0.717671
ASV_2		diabetes.status	T2D	3.95169	3.06986	12	6	0.227001	0.717671
ASV_385		diabetes.status	T2D	-0.82588	0.646832	12	2	0.230522	0.717671
ASV_423		diabetes.status	T2D	-0.82588	0.646832	12	2	0.230522	0.717671
ASV_350		diabetes.status	T2D	-0.95964	0.751707	12	4	0.230587	0.717671
ASV_101		diabetes.status	T2D	-1.80094	1.41696	12	4	0.232499	0.717671
ASV_432		diabetes.status	T2D	0.867045	0.683945	12	3	0.233623	0.717671
ASV_407		diabetes.status	T2D	0.613628	0.485387	12	4	0.234829	0.717671
ASV_86		diabetes.status	T2D	1.24021	0.983501	12	3	0.235927	0.717671
ASV_258		diabetes.status	T2D	-1.17138	0.929058	12	4	0.235993	0.717671
ASV_110		diabetes.status	T2D	-1.382	1.09867	12	11	0.237013	0.717671
ASV_411		diabetes.status	T2D	0.884748	0.707993	12	5	0.239881	0.717671
ASV_240		diabetes.status	T2D	1.06661	0.855952	12	3	0.241124	0.717671
ASV_139		diabetes.status	T2D	1.79867	1.45036	12	8	0.243227	0.717671
ASV_68		diabetes.status	T2D	1.62046	1.307	12	3	0.243344	0.717671
ASV_404		diabetes.status	T2D	-0.95607	0.773504	12	2	0.244696	0.717671
ASV_155		diabetes.status	T2D	0.962689	0.779976	12	2	0.245326	0.717671
ASV_255		diabetes.status	T2D	0.97919	0.796117	12	2	0.246864	0.717671
ASV_134		diabetes.status	T2D	-0.821913	0.66841	12	3	0.246972	0.717671
ASV_262		diabetes.status	T2D	0.980699	0.797595	12	2	0.247002	0.717671
ASV_310		diabetes.status	T2D	-0.995577	0.812163	12	2	0.248346	0.717671
ASV_390		diabetes.status	T2D	-1.00534	0.82173	12	2	0.249208	0.717671
ASV_96		diabetes.status	T2D	1.02815	0.844092	12	2	0.251164	0.717671
ASV_397		diabetes.status	T2D	-1.06778	0.883009	12	2	0.25438	0.717671
ASV_440		diabetes.status	T2D	-0.808175	0.675984	12	6	0.259452	0.717671
ASV_172		diabetes.status	T2D	-1.13715	0.951267	12	2	0.259508	0.717671
ASV_292		diabetes.status	T2D	-0.654892	0.547887	12	3	0.259545	0.717671
ASV_48		diabetes.status	T2D	1.15281	0.966702	12	2	0.260587	0.717671
ASV_184		diabetes.status	T2D	1.80025	1.50994	12	4	0.26068	0.717671
ASV_175		diabetes.status	T2D	1.20867	1.0218	12	2	0.264217	0.717671
ASV_260		diabetes.status	T2D	1.39082	1.17667	12	8	0.264551	0.717671
ASV_173		diabetes.status	T2D	-1.2306	1.04346	12	2	0.265557	0.717671
ASV_300		diabetes.status	T2D	1.26051	1.07301	12	2	0.267312	0.717671
ASV_221		diabetes.status	T2D	-1.26376	1.07622	12	2	0.267498	0.717671
ASV_44		diabetes.status	T2D	2.48558	2.12107	12	7	0.26842	0.717671
ASV_320		diabetes.status	T2D	-1.26317	1.07819	12	4	0.268531	0.717671
ASV_145		diabetes.status	T2D	1.4421	1.2342	12	7	0.269725	0.717671
ASV_392		diabetes.status	T2D	0.944615	0.811339	12	3	0.27134	0.717671
ASV_408		diabetes.status	T2D	-0.988201	0.848933	12	3	0.271424	0.717671
ASV_219		diabetes.status	T2D	-1.37442	1.18572	12	2	0.273327	0.717671
ASV_249		diabetes.status	T2D	-1.38452	1.19573	12	2	0.273814	0.717671
ASV_205		diabetes.status	T2D	1.39757	1.20865	12	2	0.274434	0.717671
ASV_9		diabetes.status	T2D	1.52056	1.33062	12	2	0.279765	0.717671
ASV_406		diabetes.status	T2D	0.878231	0.772263	12	3	0.281963	0.717671
ASV_190		diabetes.status	T2D	0.561796	0.494069	12	3	0.282018	0.717671
ASV_243		diabetes.status	T2D	-0.694175	0.611453	12	3	0.282733	0.717671
ASV_54		diabetes.status	T2D	1.64333	1.45254	12	2	0.284309	0.717671
ASV_120		diabetes.status	T2D	-1.6876	1.49654	12	2	0.285789	0.717671
ASV_92		diabetes.status	T2D	1.692	1.50091	12	2	0.285931	0.717671
ASV_53		diabetes.status	T2D	-0.915957	0.813264	12	5	0.286352	0.717671
ASV_346		diabetes.status	T2D	-0.634283	0.569971	12	3	0.291815	0.726565
ASV_61		diabetes.status	T2D	-1.99078	1.79565	12	8	0.293525	0.726565
ASV_307		diabetes.status	T2D	-1.25114	1.1344	12	4	0.295902	0.727955
ASV_280		diabetes.status	T2D	-0.617827	0.57128	12	3	0.304874	0.745455
ASV_368		diabetes.status	T2D	0.98326	0.916323	12	3	0.30846	0.749652
ASV_35		diabetes.status	T2D	-1.53881	1.44986	12	8	0.31349	0.752537
ASV_276		diabetes.status	T2D	1.24022	1.16879	12	6	0.313595	0.752537
ASV_231		diabetes.status	T2D	1.39028	1.31502	12	5	0.315277	0.752537
ASV_315		diabetes.status	T2D	-1.00563	0.97728	12	5	0.327721	0.777611
ASV_271		diabetes.status	T2D	1.09898	1.07702	12	3	0.331599	0.782183
ASV_403		diabetes.status	T2D	-0.883964	0.873692	12	3	0.335508	0.786777
ASV_497		diabetes.status	T2D	-0.399806	0.396978	12	3	0.337623	0.787132
ASV_374		diabetes.status	T2D	0.906241	0.907488	12	4	0.341527	0.791631
ASV_227		diabetes.status	T2D	-1.01633	1.02969	12	3	0.34691	0.799488
ASV_342		diabetes.status	T2D	-0.794811	0.817015	12	9	0.353585	0.807405
ASV_23		diabetes.status	T2D	-1.77272	1.82536	12	10	0.354372	0.807405
ASV_138		diabetes.status	T2D	-1.5343	1.59752	12	7	0.359488	0.814434
ASV_435		diabetes.status	T2D	-0.39604	0.417205	12	3	0.364861	0.814791
ASV_119		diabetes.status	T2D	-0.876193	0.930688	12	3	0.368662	0.814791
ASV_118		diabetes.status	T2D	1.63913	1.76231	12	5	0.374225	0.814791
ASV_235		diabetes.status	T2D	1.00022	1.08572	12	7	0.378607	0.814791
ASV_4		diabetes.status	T2D	0.508493	0.557198	12	12	0.382933	0.814791
ASV_365		diabetes.status	T2D	0.748663	0.82552	12	6	0.385792	0.814791
ASV_295		diabetes.status	T2D	1.12084	1.23763	12	5	0.386432	0.814791
ASV_389		diabetes.status	T2D	-0.75808	0.839891	12	5	0.387966	0.814791
ASV_52		diabetes.status	T2D	0.752351	0.836531	12	4	0.389599	0.814791
ASV_136		diabetes.status	T2D	1.23045	1.40702	12	2	0.402357	0.814791
ASV_14		diabetes.status	T2D	-1.14571	1.31805	12	11	0.405094	0.814791
ASV_494		diabetes.status	T2D	0.346965	0.399648	12	3	0.405651	0.814791
ASV_177		diabetes.status	T2D	1.20033	1.38531	12	7	0.406544	0.814791
ASV_18		diabetes.status	T2D	-1.17083	1.35182	12	10	0.406726	0.814791
ASV_103		diabetes.status	T2D	1.36765	1.58001	12	3	0.406998	0.814791
ASV_326		diabetes.status	T2D	-0.863152	1.00301	12	7	0.409638	0.814791
ASV_129		diabetes.status	T2D	-0.710047	0.825124	12	5	0.409652	0.814791
ASV_83		diabetes.status	T2D	-1.51122	1.75745	12	10	0.409991	0.814791
ASV_288		diabetes.status	T2D	-1.02686	1.2051	12	2	0.414105	0.814791
ASV_188		diabetes.status	T2D	-1.24914	1.46719	12	4	0.414478	0.814791
ASV_12		diabetes.status	T2D	-1.55117	1.82761	12	12	0.41588	0.814791
ASV_281		diabetes.status	T2D	-0.618988	0.729911	12	7	0.416256	0.814791
ASV_278		diabetes.status	T2D	-0.94987	1.12891	12	2	0.419786	0.814791
ASV_378		diabetes.status	T2D	-0.520993	0.621032	12	3	0.421119	0.814791
ASV_91		diabetes.status	T2D	-0.937577	1.12149	12	8	0.422677	0.814791
ASV_211		diabetes.status	T2D	-0.908745	1.08825	12	2	0.42319	0.814791
ASV_499		diabetes.status	T2D	0.304962	0.366797	12	3	0.425145	0.814791
ASV_402		diabetes.status	T2D	0.549265	0.661003	12	7	0.425393	0.814791
ASV_27		diabetes.status	T2D	-1.06318	1.29233	12	10	0.429869	0.814791
ASV_42		diabetes.status	T2D	-1.88642	2.29668	12	6	0.430583	0.814791
ASV_242		diabetes.status	T2D	-0.821671	1.00229	12	2	0.43144	0.814791
ASV_462		diabetes.status	T2D	0.470843	0.57771	12	5	0.434045	0.814791
ASV_78		diabetes.status	T2D	-0.764487	0.942055	12	10	0.435963	0.814791
ASV_15		diabetes.status	T2D	-0.772817	0.954282	12	3	0.436878	0.814791
ASV_336		diabetes.status	T2D	-0.769775	0.951158	12	2	0.437173	0.814791
ASV_290		diabetes.status	T2D	-0.947074	1.17267	12	6	0.438096	0.814791
ASV_26		diabetes.status	T2D	-0.631485	0.783148	12	12	0.438801	0.814791
ASV_107		diabetes.status	T2D	1.12354	1.39759	12	10	0.440137	0.814791
ASV_233		diabetes.status	T2D	-0.739141	0.921013	12	2	0.440902	0.814791
ASV_361		diabetes.status	T2D	-0.730821	0.917777	12	7	0.444354	0.814791
ASV_104		diabetes.status	T2D	1.52275	1.92651	12	5	0.447621	0.814791
ASV_376		diabetes.status	T2D	-0.676015	0.859005	12	2	0.449546	0.814791
ASV_265		diabetes.status	T2D	-0.88254	1.12894	12	9	0.452478	0.814791
ASV_156		diabetes.status	T2D	-0.648127	0.831665	12	2	0.453843	0.814791
ASV_165		diabetes.status	T2D	-0.664946	0.854098	12	4	0.454281	0.814791
ASV_218		diabetes.status	T2D	-1.15326	1.48449	12	5	0.455215	0.814791
ASV_405		diabetes.status	T2D	0.630372	0.814277	12	2	0.456755	0.814791
ASV_261		diabetes.status	T2D	0.627873	0.811832	12	2	0.457177	0.814791
ASV_123		diabetes.status	T2D	-1.16073	1.51251	12	7	0.460569	0.817204
ASV_360		diabetes.status	T2D	0.545024	0.730945	12	2	0.473046	0.831341
ASV_252		diabetes.status	T2D	-0.544785	0.730712	12	2	0.473098	0.831341
ASV_10		diabetes.status	T2D	0.525464	0.711915	12	2	0.477418	0.831341
ASV_182		diabetes.status	T2D	0.906486	1.22897	12	3	0.477709	0.831341
ASV_239		diabetes.status	T2D	-0.505697	0.692713	12	2	0.482126	0.831341
ASV_203		diabetes.status	T2D	0.898569	1.23901	12	7	0.484933	0.831341
ASV_275		diabetes.status	T2D	0.878757	1.21408	12	4	0.485772	0.831341
ASV_445		diabetes.status	T2D	0.483015	0.670719	12	2	0.487927	0.831341
ASV_193		diabetes.status	T2D	-1.07789	1.50464	12	6	0.490149	0.831341
ASV_446		diabetes.status	T2D	-0.472478	0.660518	12	2	0.490778	0.831341
ASV_167		diabetes.status	T2D	-0.206287	0.288838	12	3	0.49144	0.831341
ASV_357		diabetes.status	T2D	-0.462301	0.650336	12	5	0.493414	0.831341
ASV_460		diabetes.status	T2D	-0.454261	0.642907	12	2	0.495965	0.832142
ASV_151		diabetes.status	T2D	-1.13396	1.61353	12	8	0.498225	0.832451
ASV_384		diabetes.status	T2D	-0.591867	0.869671	12	5	0.511597	0.83818
ASV_37		diabetes.status	T2D	-0.405675	0.596115	12	2	0.511616	0.83818
ASV_370		diabetes.status	T2D	-0.62925	0.924877	12	6	0.51172	0.83818
ASV_217		diabetes.status	T2D	0.40489	0.595361	12	2	0.511893	0.83818
ASV_444		diabetes.status	T2D	-0.333285	0.490322	12	4	0.512105	0.83818
ASV_340		diabetes.status	T2D	0.70614	1.05005	12	5	0.516514	0.840676
ASV_246		diabetes.status	T2D	-0.385092	0.576382	12	2	0.519179	0.840676
ASV_452		diabetes.status	T2D	-0.269323	0.403836	12	3	0.519919	0.840676
ASV_416		diabetes.status	T2D	0.351665	0.530938	12	5	0.52272	0.841283
ASV_169		diabetes.status	T2D	-0.887853	1.36044	12	3	0.528716	0.841283
ASV_20		diabetes.status	T2D	0.760283	1.16709	12	5	0.529451	0.841283
ASV_24		diabetes.status	T2D	1.10166	1.70124	12	7	0.53185	0.841283
ASV_433		diabetes.status	T2D	-0.494295	0.766483	12	5	0.533515	0.841283
ASV_434		diabetes.status	T2D	-0.348023	0.541002	12	2	0.534507	0.841283
ASV_439		diabetes.status	T2D	0.346965	0.539996	12	2	0.53498	0.841283
ASV_89		diabetes.status	T2D	-0.763618	1.2083	12	10	0.541581	0.843266
ASV_179		diabetes.status	T2D	0.892246	1.42683	12	8	0.545756	0.843266
ASV_332		diabetes.status	T2D	0.670065	1.07176	12	3	0.545839	0.843266
ASV_146		diabetes.status	T2D	0.788919	1.26767	12	3	0.547646	0.843266
ASV_297		diabetes.status	T2D	-0.722943	1.16621	12	6	0.549183	0.843266
ASV_448		diabetes.status	T2D	0.317144	0.511713	12	2	0.549271	0.843266
ASV_108		diabetes.status	T2D	1.13111	1.84196	12	5	0.552875	0.843266
ASV_58		diabetes.status	T2D	1.11917	1.82537	12	4	0.553485	0.843266
ASV_215		diabetes.status	T2D	-0.372278	0.612551	12	5	0.556902	0.843266
ASV_485		diabetes.status	T2D	0.294881	0.490718	12	2	0.561267	0.843266
ASV_442		diabetes.status	T2D	-0.456629	0.76209	12	5	0.56238	0.843266
ASV_493		diabetes.status	T2D	0.289614	0.485768	12	2	0.564293	0.843266
ASV_195		diabetes.status	T2D	-0.933922	1.57661	12	5	0.566761	0.843266
ASV_466		diabetes.status	T2D	-0.28035	0.477076	12	2	0.569803	0.843266
ASV_67		diabetes.status	T2D	-0.669632	1.14385	12	10	0.571239	0.843266
ASV_21		diabetes.status	T2D	0.651478	1.11645	12	5	0.572463	0.843266
ASV_22		diabetes.status	T2D	0.486752	0.839646	12	12	0.574937	0.843266
ASV_160		diabetes.status	T2D	0.797095	1.37949	12	5	0.576166	0.843266
ASV_200		diabetes.status	T2D	-0.739997	1.28155	12	5	0.576422	0.843266
ASV_468		diabetes.status	T2D	0.385874	0.676222	12	4	0.580844	0.843266
ASV_109		diabetes.status	T2D	0.836685	1.47006	12	8	0.581812	0.843266
ASV_352		diabetes.status	T2D	-0.50632	0.891271	12	8	0.582506	0.843266
ASV_149		diabetes.status	T2D	0.710454	1.25939	12	7	0.585097	0.843971
ASV_248		diabetes.status	T2D	-0.725115	1.29951	12	8	0.589123	0.845809
ASV_417		diabetes.status	T2D	-0.416222	0.753032	12	4	0.592589	0.845809
ASV_419		diabetes.status	T2D	-0.245833	0.444898	12	2	0.592699	0.845809
ASV_335		diabetes.status	T2D	-0.554322	1.01227	12	7	0.595974	0.847466
ASV_214		diabetes.status	T2D	-0.235486	0.435321	12	2	0.600385	0.850723
ASV_66		diabetes.status	T2D	-0.412867	0.781118	12	6	0.608641	0.859091
ASV_277		diabetes.status	T2D	-0.49341	0.9434	12	9	0.612356	0.859091
ASV_232		diabetes.status	T2D	0.356825	0.682953	12	4	0.612718	0.859091
ASV_459		diabetes.status	T2D	-0.214755	0.416245	12	2	0.617116	0.862242
ASV_500		diabetes.status	T2D	0.196592	0.399668	12	2	0.633416	0.87307
ASV_148		diabetes.status	T2D	-0.696849	1.42472	12	10	0.635312	0.87307
ASV_283		diabetes.status	T2D	-0.632726	1.2963	12	4	0.636004	0.87307
ASV_347		diabetes.status	T2D	0.43394	0.91472	12	8	0.645407	0.87307
ASV_458		diabetes.status	T2D	0.183611	0.387908	12	2	0.646136	0.87307
ASV_220		diabetes.status	T2D	0.694404	1.47588	12	5	0.64809	0.87307
ASV_394		diabetes.status	T2D	0.374355	0.79859	12	7	0.649286	0.87307
ASV_498		diabetes.status	T2D	0.182469	0.389421	12	3	0.649428	0.87307
ASV_131		diabetes.status	T2D	0.73467	1.57983	12	4	0.65187	0.87307
ASV_506		diabetes.status	T2D	0.175546	0.380641	12	2	0.654533	0.87307
ASV_455		diabetes.status	T2D	-0.173755	0.379031	12	2	0.656453	0.87307
ASV_63		diabetes.status	T2D	0.517836	1.13024	12	11	0.656629	0.87307
ASV_325		diabetes.status	T2D	0.172236	0.377667	12	2	0.658097	0.87307
ASV_210		diabetes.status	T2D	0.513692	1.12714	12	6	0.658309	0.87307
ASV_383		diabetes.status	T2D	-0.336777	0.747276	12	3	0.661839	0.87307
ASV_164		diabetes.status	T2D	-0.766571	1.70691	12	4	0.662937	0.87307
ASV_111		diabetes.status	T2D	-0.571105	1.27763	12	8	0.664399	0.87307
ASV_223		diabetes.status	T2D	-0.164674	0.370896	12	2	0.666504	0.87307
ASV_29		diabetes.status	T2D	0.756773	1.70845	12	9	0.667225	0.87307
ASV_85		diabetes.status	T2D	0.777031	1.76092	12	11	0.66841	0.87307
ASV_382		diabetes.status	T2D	-0.153035	0.360537	12	2	0.680215	0.880649
ASV_514		diabetes.status	T2D	-0.153035	0.360537	12	2	0.680215	0.880649
ASV_216		diabetes.status	T2D	-0.583958	1.40391	12	8	0.68623	0.880649
ASV_51		diabetes.status	T2D	-0.917252	2.21605	12	7	0.687675	0.880649
ASV_16		diabetes.status	T2D	-1.18326	2.88835	12	6	0.690688	0.880649
ASV_186		diabetes.status	T2D	-0.442522	1.08736	12	3	0.692604	0.880649
ASV_327		diabetes.status	T2D	-0.427011	1.06188	12	3	0.696052	0.880649
ASV_180		diabetes.status	T2D	-0.524704	1.3252	12	5	0.700463	0.880649
ASV_70		diabetes.status	T2D	-0.782229	1.98963	12	8	0.702458	0.880649
ASV_328		diabetes.status	T2D	0.349297	0.892014	12	9	0.703581	0.880649
ASV_272		diabetes.status	T2D	0.292879	0.752491	12	5	0.705278	0.880649
ASV_11		diabetes.status	T2D	-0.481331	1.24767	12	10	0.707738	0.880649
ASV_140		diabetes.status	T2D	-0.612159	1.59109	12	10	0.708484	0.880649
ASV_410		diabetes.status	T2D	0.130484	0.3407	12	2	0.709743	0.880649
ASV_309		diabetes.status	T2D	-0.147694	0.387493	12	3	0.711062	0.880649
ASV_6		diabetes.status	T2D	0.466786	1.2397	12	12	0.714388	0.880649
ASV_144		diabetes.status	T2D	0.260701	0.693921	12	3	0.714992	0.880649
ASV_380		diabetes.status	T2D	0.379278	1.01447	12	3	0.716307	0.880649
ASV_31		diabetes.status	T2D	0.323053	0.866801	12	10	0.717153	0.880649
ASV_250		diabetes.status	T2D	-0.477761	1.29244	12	5	0.719346	0.880649
ASV_366		diabetes.status	T2D	-0.376687	1.02279	12	4	0.720331	0.880649
ASV_55		diabetes.status	T2D	0.603357	1.65226	12	5	0.722588	0.880723
ASV_128		diabetes.status	T2D	-0.670541	1.8788	12	5	0.728585	0.884073
ASV_198		diabetes.status	T2D	0.337056	0.948657	12	5	0.729746	0.884073
ASV_348		diabetes.status	T2D	-0.371785	1.06109	12	3	0.73332	0.885727
ASV_158		diabetes.status	T2D	0.504913	1.47981	12	9	0.740012	0.891126
ASV_57		diabetes.status	T2D	-0.71723	2.23113	12	4	0.754476	0.899856
ASV_121		diabetes.status	T2D	0.207808	0.660499	12	3	0.759514	0.899856
ASV_469		diabetes.status	T2D	-0.0985233	0.313215	12	2	0.759564	0.899856
ASV_127		diabetes.status	T2D	0.526278	1.67518	12	3	0.759855	0.899856
ASV_395		diabetes.status	T2D	-0.298101	0.95301	12	4	0.760859	0.899856
ASV_270		diabetes.status	T2D	0.427319	1.37616	12	3	0.762545	0.899856
ASV_181		diabetes.status	T2D	-0.329396	1.06278	12	8	0.76297	0.899856
ASV_122		diabetes.status	T2D	0.51049	1.69677	12	6	0.769684	0.905112
ASV_7		diabetes.status	T2D	-0.388849	1.33423	12	7	0.77667	0.910657
ASV_324		diabetes.status	T2D	-0.122314	0.424351	12	4	0.779051	0.910785
ASV_431		diabetes.status	T2D	-0.220603	0.801765	12	4	0.788805	0.919508
ASV_308		diabetes.status	T2D	0.23124	0.850322	12	6	0.791197	0.919624
ASV_373		diabetes.status	T2D	0.220485	0.853023	12	3	0.801283	0.928654
ASV_316		diabetes.status	T2D	0.281785	1.12498	12	3	0.807288	0.93062
ASV_244		diabetes.status	T2D	0.0729889	0.291912	12	2	0.80762	0.93062
ASV_279		diabetes.status	T2D	-0.308974	1.26941	12	5	0.812617	0.933694
ASV_345		diabetes.status	T2D	0.2379	1.01361	12	6	0.819173	0.93514
ASV_226		diabetes.status	T2D	0.341903	1.49315	12	3	0.823499	0.93514
ASV_59		diabetes.status	T2D	0.21712	0.973747	12	3	0.828044	0.93514
ASV_183		diabetes.status	T2D	0.336171	1.57217	12	8	0.834979	0.93514
ASV_301		diabetes.status	T2D	-0.237437	1.12794	12	7	0.8375	0.93514
ASV_245		diabetes.status	T2D	-0.248924	1.18456	12	4	0.837778	0.93514
ASV_69		diabetes.status	T2D	-0.231719	1.10461	12	5	0.838055	0.93514
ASV_56		diabetes.status	T2D	-0.108342	0.517446	12	3	0.838356	0.93514
ASV_98		diabetes.status	T2D	0.10946	0.537048	12	3	0.842584	0.93514
ASV_30		diabetes.status	T2D	-0.41147	2.0255	12	6	0.843096	0.93514
ASV_367		diabetes.status	T2D	0.180582	0.897885	12	4	0.844637	0.93514
ASV_72		diabetes.status	T2D	0.270964	1.35896	12	8	0.845953	0.93514
ASV_84		diabetes.status	T2D	-0.383784	1.93265	12	5	0.846571	0.93514
ASV_351		diabetes.status	T2D	-0.216619	1.0912	12	3	0.84662	0.93514
ASV_400		diabetes.status	T2D	-0.189421	0.968502	12	3	0.848855	0.93514
ASV_322		diabetes.status	T2D	-0.209306	1.1488	12	4	0.859069	0.942554
ASV_430		diabetes.status	T2D	-0.0875581	0.49044	12	3	0.861872	0.942554
ASV_46		diabetes.status	T2D	-0.368498	2.08044	12	9	0.862947	0.942554
ASV_116		diabetes.status	T2D	-0.197244	1.14905	12	4	0.86713	0.942554
ASV_187		diabetes.status	T2D	-0.258653	1.50917	12	5	0.867337	0.942554
ASV_354		diabetes.status	T2D	-0.14613	0.904785	12	4	0.87491	0.948213
ASV_117		diabetes.status	T2D	-0.171078	1.12796	12	5	0.882463	0.951319
ASV_484		diabetes.status	T2D	0.0676517	0.446263	12	4	0.88252	0.951319
ASV_473		diabetes.status	T2D	0.0828045	0.579027	12	3	0.889126	0.95587
ASV_159		diabetes.status	T2D	-0.187313	1.38579	12	5	0.895162	0.958165
ASV_273		diabetes.status	T2D	-0.0350724	0.26168	12	2	0.89604	0.958165
ASV_39		diabetes.status	T2D	0.171492	1.49464	12	8	0.910924	0.969269
ASV_375		diabetes.status	T2D	-0.104411	0.91344	12	4	0.911258	0.969269
ASV_135		diabetes.status	T2D	-0.180361	1.79315	12	7	0.921869	0.974096
ASV_311		diabetes.status	T2D	-0.0747875	0.767071	12	3	0.924258	0.974096
ASV_93		diabetes.status	T2D	-0.1915	1.99018	12	4	0.925245	0.974096
ASV_317		diabetes.status	T2D	-0.089467	0.933148	12	7	0.925513	0.974096
ASV_166		diabetes.status	T2D	-0.124617	1.47608	12	7	0.934385	0.980197
ASV_137		diabetes.status	T2D	-0.154672	1.88426	12	8	0.936198	0.980197
ASV_287		diabetes.status	T2D	-0.055891	0.837013	12	4	0.948078	0.986519
ASV_47		diabetes.status	T2D	0.115529	1.79267	12	11	0.949886	0.986519
ASV_45		diabetes.status	T2D	-0.106553	1.70521	12	9	0.951407	0.986519
ASV_313		diabetes.status	T2D	-0.0646814	1.04962	12	5	0.952077	0.986519
ASV_412		diabetes.status	T2D	-0.0095315	0.242536	12	2	0.969425	0.990377
ASV_126		diabetes.status	T2D	0.0434446	1.19283	12	5	0.971663	0.990377
ASV_495		diabetes.status	T2D	-0.00863074	0.241882	12	2	0.972238	0.990377
ASV_64		diabetes.status	T2D	0.0399653	1.13726	12	9	0.972658	0.990377
ASV_257		diabetes.status	T2D	0.0270594	0.787438	12	4	0.973263	0.990377
ASV_377		diabetes.status	T2D	0.0320983	0.944045	12	5	0.973546	0.990377
ASV_441		diabetes.status	T2D	0.0158023	0.515387	12	3	0.976143	0.990377
ASV_282		diabetes.status	T2D	0.0280473	0.970286	12	3	0.977508	0.990377
ASV_353		diabetes.status	T2D	-0.0209065	0.740361	12	5	0.978028	0.990377
ASV_463		diabetes.status	T2D	-0.0139135	0.639419	12	3	0.983068	0.992587
ASV_496		diabetes.status	T2D	-0.00863074	0.452593	12	3	0.985161	0.992587
ASV_228		diabetes.status	T2D	0.0200529	1.42251	12	6	0.98903	0.993988
ASV_318		diabetes.status	T2D	0.00694567	0.675395	12	4	0.991997	0.994477
ASV_321		diabetes.status	T2D	0.00436968	0.902745	12	3	0.996233	0.996233
