# Supplementary material for: Gut pathobiont enrichment observed in a population predisposed to dementia, type 2 diabetics of Mexican descent living in South Texas
Source: Front Microbiomes. 2024 Dec 3;3:1456642. doi: 10.3389/frmbi.2024.1456642 (PMC12443060; doi:10.3389/frmbi.2024.1456642)
Supplement: Supplementary file 3 [file SupplementaryFile3.xlsx]

## Sheet: By ASV_taxonomic_contrib_to_sig
domain	phylum	class	order	family	genus	species	taxon	pathway_description	Pathway	KO	Definition	sample	taxon_abun	taxon_rel_abun	genome_function_count	taxon_function_abun	taxon_rel_function_abun	norm_taxon_function_contrib	Diabetes_Status	Sex	BMI	Age
Bacteria	Proteobacteria	Gammaproteobacteria	Enterobacterales	Enterobacteriaceae	NA	NA	ASV_8	alpha-Linolenic acid metabolism	ko00592	K00632	fadA, fadI; acetyl-CoA acyltransferase [EC:2.3.1.16]	Buffington_201_001	532.67	6.61684	2	1065.34	13.2337	0.759146	T2D	Male	31.8	57
Bacteria	Proteobacteria	Gammaproteobacteria	Enterobacterales	Enterobacteriaceae	NA	NA	ASV_8	alpha-Linolenic acid metabolism	ko00592	K00632	fadA, fadI; acetyl-CoA acyltransferase [EC:2.3.1.16]	Buffington_201_002	11.33	0.184095	2	22.66	0.368189	0.176123	T2D	Male	39.5	59
Bacteria	Proteobacteria	Gammaproteobacteria	Enterobacterales	Enterobacteriaceae	NA	NA	ASV_8	alpha-Linolenic acid metabolism	ko00592	K00632	fadA, fadI; acetyl-CoA acyltransferase [EC:2.3.1.16]	Buffington_201_003	3	0.0372223	2	6	0.0744446	0.135624	HC	Female	25.2	50
Bacteria	Proteobacteria	Gammaproteobacteria	Enterobacterales	Enterobacteriaceae	NA	NA	ASV_8	alpha-Linolenic acid metabolism	ko00592	K00632	fadA, fadI; acetyl-CoA acyltransferase [EC:2.3.1.16]	Buffington_201_005	0.67	0.00710303	2	1.34	0.0142061	0.030748	HC	Female	34.5	53
Bacteria	Proteobacteria	Gammaproteobacteria	Enterobacterales	Enterobacteriaceae	NA	NA	ASV_8	alpha-Linolenic acid metabolism	ko00592	K00632	fadA, fadI; acetyl-CoA acyltransferase [EC:2.3.1.16]	Buffington_201_006	28	0.359711	2	56	0.719423	0.823529	T2D	Female	28.7	62
Bacteria	Proteobacteria	Gammaproteobacteria	Enterobacterales	Enterobacteriaceae	NA	NA	ASV_8	alpha-Linolenic acid metabolism	ko00592	K00632	fadA, fadI; acetyl-CoA acyltransferase [EC:2.3.1.16]	Buffington_201_007	0.33	0.00348426	2	0.66	0.00696852	0.00630613	HC	Male	25.8	52
Bacteria	Proteobacteria	Gammaproteobacteria	Enterobacterales	Enterobacteriaceae	NA	NA	ASV_8	alpha-Linolenic acid metabolism	ko00592	K00632	fadA, fadI; acetyl-CoA acyltransferase [EC:2.3.1.16]	Buffington_201_008	23.33	0.433238	2	46.66	0.866476	0.79219	HC	Female	35.8	54
Bacteria	Proteobacteria	Gammaproteobacteria	Enterobacterales	Enterobacteriaceae	NA	NA	ASV_8	alpha-Linolenic acid metabolism	ko00592	K00632	fadA, fadI; acetyl-CoA acyltransferase [EC:2.3.1.16]	Buffington_201_010	123.33	1.54066	2	246.66	3.08132	0.715164	T2D	Female	33.5	64
Bacteria	Proteobacteria	Gammaproteobacteria	Enterobacterales	Enterobacteriaceae	NA	NA	ASV_8	alpha-Linolenic acid metabolism	ko00592	K00632	fadA, fadI; acetyl-CoA acyltransferase [EC:2.3.1.16]	Buffington_201_011	26.33	0.321799	2	52.66	0.643598	0.425845	HC	Female	25	59
Bacteria	Proteobacteria	Gammaproteobacteria	Enterobacterales	Enterobacteriaceae	NA	NA	ASV_8	alpha-Linolenic acid metabolism	ko00592	K00632	fadA, fadI; acetyl-CoA acyltransferase [EC:2.3.1.16]	Buffington_201_013	116.33	2.10196	2	232.66	4.20393	0.547564	T2D	Male	45.4	67
Bacteria	Proteobacteria	Gammaproteobacteria	Enterobacterales	Enterobacteriaceae	NA	NA	ASV_8	alpha-Linolenic acid metabolism	ko00592	K00632	fadA, fadI; acetyl-CoA acyltransferase [EC:2.3.1.16]	Buffington_201_014	69.67	0.838353	2	139.34	1.67671	0.32192	T2D	Female	28.5	55
Bacteria	Proteobacteria	Gammaproteobacteria	Enterobacterales	Enterobacteriaceae	NA	NA	ASV_8	alpha-Linolenic acid metabolism	ko00592	K01058	pldA; phospholipase A1/A2 [EC:3.1.1.32 3.1.1.4]	Buffington_201_001	532.67	6.61684	1	532.67	6.61684	0.77184	T2D	Male	31.8	57
Bacteria	Proteobacteria	Gammaproteobacteria	Enterobacterales	Enterobacteriaceae	NA	NA	ASV_8	alpha-Linolenic acid metabolism	ko00592	K01058	pldA; phospholipase A1/A2 [EC:3.1.1.32 3.1.1.4]	Buffington_201_002	11.33	0.184095	1	11.33	0.184095	0.115813	T2D	Male	39.5	59
Bacteria	Proteobacteria	Gammaproteobacteria	Enterobacterales	Enterobacteriaceae	NA	NA	ASV_8	alpha-Linolenic acid metabolism	ko00592	K01058	pldA; phospholipase A1/A2 [EC:3.1.1.32 3.1.1.4]	Buffington_201_003	3	0.0372223	1	3	0.0372223	0.0228432	HC	Female	25.2	50
Bacteria	Proteobacteria	Gammaproteobacteria	Enterobacterales	Enterobacteriaceae	NA	NA	ASV_8	alpha-Linolenic acid metabolism	ko00592	K01058	pldA; phospholipase A1/A2 [EC:3.1.1.32 3.1.1.4]	Buffington_201_005	0.67	0.00710303	1	0.67	0.00710303	0.00267156	HC	Female	34.5	53
Bacteria	Proteobacteria	Gammaproteobacteria	Enterobacterales	Enterobacteriaceae	NA	NA	ASV_8	alpha-Linolenic acid metabolism	ko00592	K01058	pldA; phospholipase A1/A2 [EC:3.1.1.32 3.1.1.4]	Buffington_201_006	28	0.359711	1	28	0.359711	0.0346943	T2D	Female	28.7	62
Bacteria	Proteobacteria	Gammaproteobacteria	Enterobacterales	Enterobacteriaceae	NA	NA	ASV_8	alpha-Linolenic acid metabolism	ko00592	K01058	pldA; phospholipase A1/A2 [EC:3.1.1.32 3.1.1.4]	Buffington_201_007	0.33	0.00348426	1	0.33	0.00348426	0.00315548	HC	Male	25.8	52
Bacteria	Proteobacteria	Gammaproteobacteria	Enterobacterales	Enterobacteriaceae	NA	NA	ASV_8	alpha-Linolenic acid metabolism	ko00592	K01058	pldA; phospholipase A1/A2 [EC:3.1.1.32 3.1.1.4]	Buffington_201_008	23.33	0.433238	1	23.33	0.433238	0.65811	HC	Female	35.8	54
Bacteria	Proteobacteria	Gammaproteobacteria	Enterobacterales	Enterobacteriaceae	NA	NA	ASV_8	alpha-Linolenic acid metabolism	ko00592	K01058	pldA; phospholipase A1/A2 [EC:3.1.1.32 3.1.1.4]	Buffington_201_010	123.33	1.54066	1	123.33	1.54066	0.931144	T2D	Female	33.5	64
Bacteria	Proteobacteria	Gammaproteobacteria	Enterobacterales	Enterobacteriaceae	NA	NA	ASV_8	alpha-Linolenic acid metabolism	ko00592	K01058	pldA; phospholipase A1/A2 [EC:3.1.1.32 3.1.1.4]	Buffington_201_011	26.33	0.321799	1	26.33	0.321799	0.120763	HC	Female	25	59
Bacteria	Proteobacteria	Gammaproteobacteria	Enterobacterales	Enterobacteriaceae	NA	NA	ASV_8	alpha-Linolenic acid metabolism	ko00592	K01058	pldA; phospholipase A1/A2 [EC:3.1.1.32 3.1.1.4]	Buffington_201_013	116.33	2.10196	1	116.33	2.10196	0.496543	T2D	Male	45.4	67
Bacteria	Proteobacteria	Gammaproteobacteria	Enterobacterales	Enterobacteriaceae	NA	NA	ASV_8	alpha-Linolenic acid metabolism	ko00592	K01058	pldA; phospholipase A1/A2 [EC:3.1.1.32 3.1.1.4]	Buffington_201_014	69.67	0.838353	1	69.67	0.838353	0.926833	T2D	Female	28.5	55
Bacteria	Proteobacteria	Gammaproteobacteria	Enterobacterales	Enterobacteriaceae	NA	NA	ASV_8	Bacterial invasion of epithelial cells	ko05100	K12785	espG, virA; LEE-encoded effector EspG	Buffington_201_001	532.67	6.61684	1	532.67	6.61684	1	T2D	Male	31.8	57
Bacteria	Proteobacteria	Gammaproteobacteria	Enterobacterales	Enterobacteriaceae	NA	NA	ASV_8	Bacterial invasion of epithelial cells	ko05100	K12785	espG, virA; LEE-encoded effector EspG	Buffington_201_002	11.33	0.184095	1	11.33	0.184095	1	T2D	Male	39.5	59
Bacteria	Proteobacteria	Gammaproteobacteria	Enterobacterales	Enterobacteriaceae	NA	NA	ASV_8	Bacterial invasion of epithelial cells	ko05100	K12785	espG, virA; LEE-encoded effector EspG	Buffington_201_003	3	0.0372223	1	3	0.0372223	1	HC	Female	25.2	50
Bacteria	Proteobacteria	Gammaproteobacteria	Enterobacterales	Enterobacteriaceae	NA	NA	ASV_8	Bacterial invasion of epithelial cells	ko05100	K12785	espG, virA; LEE-encoded effector EspG	Buffington_201_005	0.67	0.00710303	1	0.67	0.00710303	1	HC	Female	34.5	53
Bacteria	Proteobacteria	Gammaproteobacteria	Enterobacterales	Enterobacteriaceae	NA	NA	ASV_8	Bacterial invasion of epithelial cells	ko05100	K12785	espG, virA; LEE-encoded effector EspG	Buffington_201_006	28	0.359711	1	28	0.359711	1	T2D	Female	28.7	62
Bacteria	Proteobacteria	Gammaproteobacteria	Enterobacterales	Enterobacteriaceae	NA	NA	ASV_8	Bacterial invasion of epithelial cells	ko05100	K12785	espG, virA; LEE-encoded effector EspG	Buffington_201_007	0.33	0.00348426	1	0.33	0.00348426	1	HC	Male	25.8	52
Bacteria	Proteobacteria	Gammaproteobacteria	Enterobacterales	Enterobacteriaceae	NA	NA	ASV_8	Bacterial invasion of epithelial cells	ko05100	K12785	espG, virA; LEE-encoded effector EspG	Buffington_201_008	23.33	0.433238	1	23.33	0.433238	1	HC	Female	35.8	54
Bacteria	Proteobacteria	Gammaproteobacteria	Enterobacterales	Enterobacteriaceae	NA	NA	ASV_8	Bacterial invasion of epithelial cells	ko05100	K12785	espG, virA; LEE-encoded effector EspG	Buffington_201_010	123.33	1.54066	1	123.33	1.54066	1	T2D	Female	33.5	64
Bacteria	Proteobacteria	Gammaproteobacteria	Enterobacterales	Enterobacteriaceae	NA	NA	ASV_8	Bacterial invasion of epithelial cells	ko05100	K12785	espG, virA; LEE-encoded effector EspG	Buffington_201_011	26.33	0.321799	1	26.33	0.321799	1	HC	Female	25	59
Bacteria	Proteobacteria	Gammaproteobacteria	Enterobacterales	Enterobacteriaceae	NA	NA	ASV_8	Bacterial invasion of epithelial cells	ko05100	K12785	espG, virA; LEE-encoded effector EspG	Buffington_201_013	116.33	2.10196	1	116.33	2.10196	1	T2D	Male	45.4	67
Bacteria	Proteobacteria	Gammaproteobacteria	Enterobacterales	Enterobacteriaceae	NA	NA	ASV_8	Bacterial invasion of epithelial cells	ko05100	K12785	espG, virA; LEE-encoded effector EspG	Buffington_201_014	69.67	0.838353	1	69.67	0.838353	1	T2D	Female	28.5	55
Bacteria	Proteobacteria	Gammaproteobacteria	Enterobacterales	Enterobacteriaceae	NA	NA	ASV_8	Bacterial invasion of epithelial cells	ko05100	K13085	ipgD, sopB; phosphatidylinositol-4,5-bisphosphate 4-phosphatase [EC:3.1.3.78]	Buffington_201_001	532.67	6.61684	1	532.67	6.61684	1	T2D	Male	31.8	57
Bacteria	Proteobacteria	Gammaproteobacteria	Enterobacterales	Enterobacteriaceae	NA	NA	ASV_8	Bacterial invasion of epithelial cells	ko05100	K13085	ipgD, sopB; phosphatidylinositol-4,5-bisphosphate 4-phosphatase [EC:3.1.3.78]	Buffington_201_002	11.33	0.184095	1	11.33	0.184095	1	T2D	Male	39.5	59
Bacteria	Proteobacteria	Gammaproteobacteria	Enterobacterales	Enterobacteriaceae	NA	NA	ASV_8	Bacterial invasion of epithelial cells	ko05100	K13085	ipgD, sopB; phosphatidylinositol-4,5-bisphosphate 4-phosphatase [EC:3.1.3.78]	Buffington_201_003	3	0.0372223	1	3	0.0372223	1	HC	Female	25.2	50
Bacteria	Proteobacteria	Gammaproteobacteria	Enterobacterales	Enterobacteriaceae	NA	NA	ASV_8	Bacterial invasion of epithelial cells	ko05100	K13085	ipgD, sopB; phosphatidylinositol-4,5-bisphosphate 4-phosphatase [EC:3.1.3.78]	Buffington_201_005	0.67	0.00710303	1	0.67	0.00710303	1	HC	Female	34.5	53
Bacteria	Proteobacteria	Gammaproteobacteria	Enterobacterales	Enterobacteriaceae	NA	NA	ASV_8	Bacterial invasion of epithelial cells	ko05100	K13085	ipgD, sopB; phosphatidylinositol-4,5-bisphosphate 4-phosphatase [EC:3.1.3.78]	Buffington_201_006	28	0.359711	1	28	0.359711	1	T2D	Female	28.7	62
Bacteria	Proteobacteria	Gammaproteobacteria	Enterobacterales	Enterobacteriaceae	NA	NA	ASV_8	Bacterial invasion of epithelial cells	ko05100	K13085	ipgD, sopB; phosphatidylinositol-4,5-bisphosphate 4-phosphatase [EC:3.1.3.78]	Buffington_201_007	0.33	0.00348426	1	0.33	0.00348426	1	HC	Male	25.8	52
Bacteria	Proteobacteria	Gammaproteobacteria	Enterobacterales	Enterobacteriaceae	NA	NA	ASV_8	Bacterial invasion of epithelial cells	ko05100	K13085	ipgD, sopB; phosphatidylinositol-4,5-bisphosphate 4-phosphatase [EC:3.1.3.78]	Buffington_201_008	23.33	0.433238	1	23.33	0.433238	1	HC	Female	35.8	54
Bacteria	Proteobacteria	Gammaproteobacteria	Enterobacterales	Enterobacteriaceae	NA	NA	ASV_8	Bacterial invasion of epithelial cells	ko05100	K13085	ipgD, sopB; phosphatidylinositol-4,5-bisphosphate 4-phosphatase [EC:3.1.3.78]	Buffington_201_010	123.33	1.54066	1	123.33	1.54066	1	T2D	Female	33.5	64
Bacteria	Proteobacteria	Gammaproteobacteria	Enterobacterales	Enterobacteriaceae	NA	NA	ASV_8	Bacterial invasion of epithelial cells	ko05100	K13085	ipgD, sopB; phosphatidylinositol-4,5-bisphosphate 4-phosphatase [EC:3.1.3.78]	Buffington_201_011	26.33	0.321799	1	26.33	0.321799	1	HC	Female	25	59
Bacteria	Proteobacteria	Gammaproteobacteria	Enterobacterales	Enterobacteriaceae	NA	NA	ASV_8	Bacterial invasion of epithelial cells	ko05100	K13085	ipgD, sopB; phosphatidylinositol-4,5-bisphosphate 4-phosphatase [EC:3.1.3.78]	Buffington_201_013	116.33	2.10196	1	116.33	2.10196	1	T2D	Male	45.4	67
Bacteria	Proteobacteria	Gammaproteobacteria	Enterobacterales	Enterobacteriaceae	NA	NA	ASV_8	Bacterial invasion of epithelial cells	ko05100	K13085	ipgD, sopB; phosphatidylinositol-4,5-bisphosphate 4-phosphatase [EC:3.1.3.78]	Buffington_201_014	69.67	0.838353	1	69.67	0.838353	1	T2D	Female	28.5	55
Bacteria	Proteobacteria	Gammaproteobacteria	Enterobacterales	Enterobacteriaceae	NA	NA	ASV_8	Bacterial invasion of epithelial cells	ko05100	K13284	sipA, ipaA; invasin A	Buffington_201_001	532.67	6.61684	1	532.67	6.61684	1	T2D	Male	31.8	57
Bacteria	Proteobacteria	Gammaproteobacteria	Enterobacterales	Enterobacteriaceae	NA	NA	ASV_8	Bacterial invasion of epithelial cells	ko05100	K13284	sipA, ipaA; invasin A	Buffington_201_002	11.33	0.184095	1	11.33	0.184095	1	T2D	Male	39.5	59
Bacteria	Proteobacteria	Gammaproteobacteria	Enterobacterales	Enterobacteriaceae	NA	NA	ASV_8	Bacterial invasion of epithelial cells	ko05100	K13284	sipA, ipaA; invasin A	Buffington_201_003	3	0.0372223	1	3	0.0372223	1	HC	Female	25.2	50
Bacteria	Proteobacteria	Gammaproteobacteria	Enterobacterales	Enterobacteriaceae	NA	NA	ASV_8	Bacterial invasion of epithelial cells	ko05100	K13284	sipA, ipaA; invasin A	Buffington_201_005	0.67	0.00710303	1	0.67	0.00710303	1	HC	Female	34.5	53
Bacteria	Proteobacteria	Gammaproteobacteria	Enterobacterales	Enterobacteriaceae	NA	NA	ASV_8	Bacterial invasion of epithelial cells	ko05100	K13284	sipA, ipaA; invasin A	Buffington_201_006	28	0.359711	1	28	0.359711	1	T2D	Female	28.7	62
Bacteria	Proteobacteria	Gammaproteobacteria	Enterobacterales	Enterobacteriaceae	NA	NA	ASV_8	Bacterial invasion of epithelial cells	ko05100	K13284	sipA, ipaA; invasin A	Buffington_201_007	0.33	0.00348426	1	0.33	0.00348426	1	HC	Male	25.8	52
Bacteria	Proteobacteria	Gammaproteobacteria	Enterobacterales	Enterobacteriaceae	NA	NA	ASV_8	Bacterial invasion of epithelial cells	ko05100	K13284	sipA, ipaA; invasin A	Buffington_201_008	23.33	0.433238	1	23.33	0.433238	1	HC	Female	35.8	54
Bacteria	Proteobacteria	Gammaproteobacteria	Enterobacterales	Enterobacteriaceae	NA	NA	ASV_8	Bacterial invasion of epithelial cells	ko05100	K13284	sipA, ipaA; invasin A	Buffington_201_010	123.33	1.54066	1	123.33	1.54066	1	T2D	Female	33.5	64
Bacteria	Proteobacteria	Gammaproteobacteria	Enterobacterales	Enterobacteriaceae	NA	NA	ASV_8	Bacterial invasion of epithelial cells	ko05100	K13284	sipA, ipaA; invasin A	Buffington_201_011	26.33	0.321799	1	26.33	0.321799	1	HC	Female	25	59
Bacteria	Proteobacteria	Gammaproteobacteria	Enterobacterales	Enterobacteriaceae	NA	NA	ASV_8	Bacterial invasion of epithelial cells	ko05100	K13284	sipA, ipaA; invasin A	Buffington_201_013	116.33	2.10196	1	116.33	2.10196	1	T2D	Male	45.4	67
Bacteria	Proteobacteria	Gammaproteobacteria	Enterobacterales	Enterobacteriaceae	NA	NA	ASV_8	Bacterial invasion of epithelial cells	ko05100	K13284	sipA, ipaA; invasin A	Buffington_201_014	69.67	0.838353	1	69.67	0.838353	1	T2D	Female	28.5	55
Bacteria	Proteobacteria	Gammaproteobacteria	Enterobacterales	Enterobacteriaceae	NA	NA	ASV_8	Bacterial invasion of epithelial cells	ko05100	K13285	sipB, ipaB, bipB; invasin B	Buffington_201_001	532.67	6.61684	1	532.67	6.61684	1	T2D	Male	31.8	57
Bacteria	Proteobacteria	Gammaproteobacteria	Enterobacterales	Enterobacteriaceae	NA	NA	ASV_8	Bacterial invasion of epithelial cells	ko05100	K13285	sipB, ipaB, bipB; invasin B	Buffington_201_002	11.33	0.184095	1	11.33	0.184095	0.267659	T2D	Male	39.5	59
Bacteria	Proteobacteria	Gammaproteobacteria	Enterobacterales	Enterobacteriaceae	NA	NA	ASV_8	Bacterial invasion of epithelial cells	ko05100	K13285	sipB, ipaB, bipB; invasin B	Buffington_201_003	3	0.0372223	1	3	0.0372223	1	HC	Female	25.2	50
Bacteria	Proteobacteria	Gammaproteobacteria	Enterobacterales	Enterobacteriaceae	NA	NA	ASV_8	Bacterial invasion of epithelial cells	ko05100	K13285	sipB, ipaB, bipB; invasin B	Buffington_201_005	0.67	0.00710303	1	0.67	0.00710303	1	HC	Female	34.5	53
Bacteria	Proteobacteria	Gammaproteobacteria	Enterobacterales	Enterobacteriaceae	NA	NA	ASV_8	Bacterial invasion of epithelial cells	ko05100	K13285	sipB, ipaB, bipB; invasin B	Buffington_201_006	28	0.359711	1	28	0.359711	1	T2D	Female	28.7	62
Bacteria	Proteobacteria	Gammaproteobacteria	Enterobacterales	Enterobacteriaceae	NA	NA	ASV_8	Bacterial invasion of epithelial cells	ko05100	K13285	sipB, ipaB, bipB; invasin B	Buffington_201_007	0.33	0.00348426	1	0.33	0.00348426	1	HC	Male	25.8	52
Bacteria	Proteobacteria	Gammaproteobacteria	Enterobacterales	Enterobacteriaceae	NA	NA	ASV_8	Bacterial invasion of epithelial cells	ko05100	K13285	sipB, ipaB, bipB; invasin B	Buffington_201_008	23.33	0.433238	1	23.33	0.433238	1	HC	Female	35.8	54
Bacteria	Proteobacteria	Gammaproteobacteria	Enterobacterales	Enterobacteriaceae	NA	NA	ASV_8	Bacterial invasion of epithelial cells	ko05100	K13285	sipB, ipaB, bipB; invasin B	Buffington_201_010	123.33	1.54066	1	123.33	1.54066	1	T2D	Female	33.5	64
Bacteria	Proteobacteria	Gammaproteobacteria	Enterobacterales	Enterobacteriaceae	NA	NA	ASV_8	Bacterial invasion of epithelial cells	ko05100	K13285	sipB, ipaB, bipB; invasin B	Buffington_201_011	26.33	0.321799	1	26.33	0.321799	1	HC	Female	25	59
Bacteria	Proteobacteria	Gammaproteobacteria	Enterobacterales	Enterobacteriaceae	NA	NA	ASV_8	Bacterial invasion of epithelial cells	ko05100	K13285	sipB, ipaB, bipB; invasin B	Buffington_201_013	116.33	2.10196	1	116.33	2.10196	1	T2D	Male	45.4	67
Bacteria	Proteobacteria	Gammaproteobacteria	Enterobacterales	Enterobacteriaceae	NA	NA	ASV_8	Bacterial invasion of epithelial cells	ko05100	K13285	sipB, ipaB, bipB; invasin B	Buffington_201_014	69.67	0.838353	1	69.67	0.838353	1	T2D	Female	28.5	55
Bacteria	Proteobacteria	Gammaproteobacteria	Enterobacterales	Enterobacteriaceae	NA	NA	ASV_8	Bacterial invasion of epithelial cells	ko05100	K13286	sipC, ipaC, bipC; invasin C	Buffington_201_001	532.67	6.61684	1	532.67	6.61684	1	T2D	Male	31.8	57
Bacteria	Proteobacteria	Gammaproteobacteria	Enterobacterales	Enterobacteriaceae	NA	NA	ASV_8	Bacterial invasion of epithelial cells	ko05100	K13286	sipC, ipaC, bipC; invasin C	Buffington_201_002	11.33	0.184095	1	11.33	0.184095	1	T2D	Male	39.5	59
Bacteria	Proteobacteria	Gammaproteobacteria	Enterobacterales	Enterobacteriaceae	NA	NA	ASV_8	Bacterial invasion of epithelial cells	ko05100	K13286	sipC, ipaC, bipC; invasin C	Buffington_201_003	3	0.0372223	1	3	0.0372223	1	HC	Female	25.2	50
Bacteria	Proteobacteria	Gammaproteobacteria	Enterobacterales	Enterobacteriaceae	NA	NA	ASV_8	Bacterial invasion of epithelial cells	ko05100	K13286	sipC, ipaC, bipC; invasin C	Buffington_201_005	0.67	0.00710303	1	0.67	0.00710303	1	HC	Female	34.5	53
Bacteria	Proteobacteria	Gammaproteobacteria	Enterobacterales	Enterobacteriaceae	NA	NA	ASV_8	Bacterial invasion of epithelial cells	ko05100	K13286	sipC, ipaC, bipC; invasin C	Buffington_201_006	28	0.359711	1	28	0.359711	1	T2D	Female	28.7	62
Bacteria	Proteobacteria	Gammaproteobacteria	Enterobacterales	Enterobacteriaceae	NA	NA	ASV_8	Bacterial invasion of epithelial cells	ko05100	K13286	sipC, ipaC, bipC; invasin C	Buffington_201_007	0.33	0.00348426	1	0.33	0.00348426	1	HC	Male	25.8	52
Bacteria	Proteobacteria	Gammaproteobacteria	Enterobacterales	Enterobacteriaceae	NA	NA	ASV_8	Bacterial invasion of epithelial cells	ko05100	K13286	sipC, ipaC, bipC; invasin C	Buffington_201_008	23.33	0.433238	1	23.33	0.433238	1	HC	Female	35.8	54
Bacteria	Proteobacteria	Gammaproteobacteria	Enterobacterales	Enterobacteriaceae	NA	NA	ASV_8	Bacterial invasion of epithelial cells	ko05100	K13286	sipC, ipaC, bipC; invasin C	Buffington_201_010	123.33	1.54066	1	123.33	1.54066	1	T2D	Female	33.5	64
Bacteria	Proteobacteria	Gammaproteobacteria	Enterobacterales	Enterobacteriaceae	NA	NA	ASV_8	Bacterial invasion of epithelial cells	ko05100	K13286	sipC, ipaC, bipC; invasin C	Buffington_201_011	26.33	0.321799	1	26.33	0.321799	1	HC	Female	25	59
Bacteria	Proteobacteria	Gammaproteobacteria	Enterobacterales	Enterobacteriaceae	NA	NA	ASV_8	Bacterial invasion of epithelial cells	ko05100	K13286	sipC, ipaC, bipC; invasin C	Buffington_201_013	116.33	2.10196	1	116.33	2.10196	1	T2D	Male	45.4	67
Bacteria	Proteobacteria	Gammaproteobacteria	Enterobacterales	Enterobacteriaceae	NA	NA	ASV_8	Bacterial invasion of epithelial cells	ko05100	K13286	sipC, ipaC, bipC; invasin C	Buffington_201_014	69.67	0.838353	1	69.67	0.838353	1	T2D	Female	28.5	55
Bacteria	Proteobacteria	Gammaproteobacteria	Enterobacterales	Enterobacteriaceae	NA	NA	ASV_8	Bacterial invasion of epithelial cells	ko05100	K13287	sipD, ipaD, bipD; invasin D	Buffington_201_001	532.67	6.61684	1	532.67	6.61684	1	T2D	Male	31.8	57
Bacteria	Proteobacteria	Gammaproteobacteria	Enterobacterales	Enterobacteriaceae	NA	NA	ASV_8	Bacterial invasion of epithelial cells	ko05100	K13287	sipD, ipaD, bipD; invasin D	Buffington_201_002	11.33	0.184095	1	11.33	0.184095	0.267659	T2D	Male	39.5	59
Bacteria	Proteobacteria	Gammaproteobacteria	Enterobacterales	Enterobacteriaceae	NA	NA	ASV_8	Bacterial invasion of epithelial cells	ko05100	K13287	sipD, ipaD, bipD; invasin D	Buffington_201_003	3	0.0372223	1	3	0.0372223	1	HC	Female	25.2	50
Bacteria	Proteobacteria	Gammaproteobacteria	Enterobacterales	Enterobacteriaceae	NA	NA	ASV_8	Bacterial invasion of epithelial cells	ko05100	K13287	sipD, ipaD, bipD; invasin D	Buffington_201_005	0.67	0.00710303	1	0.67	0.00710303	1	HC	Female	34.5	53
Bacteria	Proteobacteria	Gammaproteobacteria	Enterobacterales	Enterobacteriaceae	NA	NA	ASV_8	Bacterial invasion of epithelial cells	ko05100	K13287	sipD, ipaD, bipD; invasin D	Buffington_201_006	28	0.359711	1	28	0.359711	1	T2D	Female	28.7	62
Bacteria	Proteobacteria	Gammaproteobacteria	Enterobacterales	Enterobacteriaceae	NA	NA	ASV_8	Bacterial invasion of epithelial cells	ko05100	K13287	sipD, ipaD, bipD; invasin D	Buffington_201_007	0.33	0.00348426	1	0.33	0.00348426	1	HC	Male	25.8	52
Bacteria	Proteobacteria	Gammaproteobacteria	Enterobacterales	Enterobacteriaceae	NA	NA	ASV_8	Bacterial invasion of epithelial cells	ko05100	K13287	sipD, ipaD, bipD; invasin D	Buffington_201_008	23.33	0.433238	1	23.33	0.433238	1	HC	Female	35.8	54
Bacteria	Proteobacteria	Gammaproteobacteria	Enterobacterales	Enterobacteriaceae	NA	NA	ASV_8	Bacterial invasion of epithelial cells	ko05100	K13287	sipD, ipaD, bipD; invasin D	Buffington_201_010	123.33	1.54066	1	123.33	1.54066	1	T2D	Female	33.5	64
Bacteria	Proteobacteria	Gammaproteobacteria	Enterobacterales	Enterobacteriaceae	NA	NA	ASV_8	Bacterial invasion of epithelial cells	ko05100	K13287	sipD, ipaD, bipD; invasin D	Buffington_201_011	26.33	0.321799	1	26.33	0.321799	1	HC	Female	25	59
Bacteria	Proteobacteria	Gammaproteobacteria	Enterobacterales	Enterobacteriaceae	NA	NA	ASV_8	Bacterial invasion of epithelial cells	ko05100	K13287	sipD, ipaD, bipD; invasin D	Buffington_201_013	116.33	2.10196	1	116.33	2.10196	1	T2D	Male	45.4	67
Bacteria	Proteobacteria	Gammaproteobacteria	Enterobacterales	Enterobacteriaceae	NA	NA	ASV_8	Bacterial invasion of epithelial cells	ko05100	K13287	sipD, ipaD, bipD; invasin D	Buffington_201_014	69.67	0.838353	1	69.67	0.838353	1	T2D	Female	28.5	55
Bacteria	Proteobacteria	Gammaproteobacteria	Enterobacterales	Enterobacteriaceae	NA	NA	ASV_8	Bacterial invasion of epithelial cells	ko05100	K13735	yeeJ; adhesin/invasin	Buffington_201_001	532.67	6.61684	6	3196.02	39.701	1	T2D	Male	31.8	57
Bacteria	Proteobacteria	Gammaproteobacteria	Enterobacterales	Enterobacteriaceae	NA	NA	ASV_8	Bacterial invasion of epithelial cells	ko05100	K13735	yeeJ; adhesin/invasin	Buffington_201_002	11.33	0.184095	6	67.98	1.10457	0.686805	T2D	Male	39.5	59
Bacteria	Proteobacteria	Gammaproteobacteria	Enterobacterales	Enterobacteriaceae	NA	NA	ASV_8	Bacterial invasion of epithelial cells	ko05100	K13735	yeeJ; adhesin/invasin	Buffington_201_003	3	0.0372223	6	18	0.223334	1	HC	Female	25.2	50
Bacteria	Proteobacteria	Gammaproteobacteria	Enterobacterales	Enterobacteriaceae	NA	NA	ASV_8	Bacterial invasion of epithelial cells	ko05100	K13735	yeeJ; adhesin/invasin	Buffington_201_005	0.67	0.00710303	6	4.02	0.0426182	1	HC	Female	34.5	53
Bacteria	Proteobacteria	Gammaproteobacteria	Enterobacterales	Enterobacteriaceae	NA	NA	ASV_8	Bacterial invasion of epithelial cells	ko05100	K13735	yeeJ; adhesin/invasin	Buffington_201_006	28	0.359711	6	168	2.15827	1	T2D	Female	28.7	62
Bacteria	Proteobacteria	Gammaproteobacteria	Enterobacterales	Enterobacteriaceae	NA	NA	ASV_8	Bacterial invasion of epithelial cells	ko05100	K13735	yeeJ; adhesin/invasin	Buffington_201_007	0.33	0.00348426	6	1.98	0.0209056	1	HC	Male	25.8	52
Bacteria	Proteobacteria	Gammaproteobacteria	Enterobacterales	Enterobacteriaceae	NA	NA	ASV_8	Bacterial invasion of epithelial cells	ko05100	K13735	yeeJ; adhesin/invasin	Buffington_201_008	23.33	0.433238	6	139.98	2.59943	1	HC	Female	35.8	54
Bacteria	Proteobacteria	Gammaproteobacteria	Enterobacterales	Enterobacteriaceae	NA	NA	ASV_8	Bacterial invasion of epithelial cells	ko05100	K13735	yeeJ; adhesin/invasin	Buffington_201_010	123.33	1.54066	6	739.98	9.24397	1	T2D	Female	33.5	64
Bacteria	Proteobacteria	Gammaproteobacteria	Enterobacterales	Enterobacteriaceae	NA	NA	ASV_8	Bacterial invasion of epithelial cells	ko05100	K13735	yeeJ; adhesin/invasin	Buffington_201_011	26.33	0.321799	6	157.98	1.93079	1	HC	Female	25	59
Bacteria	Proteobacteria	Gammaproteobacteria	Enterobacterales	Enterobacteriaceae	NA	NA	ASV_8	Bacterial invasion of epithelial cells	ko05100	K13735	yeeJ; adhesin/invasin	Buffington_201_013	116.33	2.10196	6	697.98	12.6118	1	T2D	Male	45.4	67
Bacteria	Proteobacteria	Gammaproteobacteria	Enterobacterales	Enterobacteriaceae	NA	NA	ASV_8	Bacterial invasion of epithelial cells	ko05100	K13735	yeeJ; adhesin/invasin	Buffington_201_014	69.67	0.838353	6	418.02	5.03012	1	T2D	Female	28.5	55
Bacteria	Proteobacteria	Gammaproteobacteria	Enterobacterales	Enterobacteriaceae	NA	NA	ASV_8	Bacterial invasion of epithelial cells	ko05100	K13742	ipgB1; protein IpgB1	Buffington_201_001	532.67	6.61684	1	532.67	6.61684	1	T2D	Male	31.8	57
Bacteria	Proteobacteria	Gammaproteobacteria	Enterobacterales	Enterobacteriaceae	NA	NA	ASV_8	Bacterial invasion of epithelial cells	ko05100	K13742	ipgB1; protein IpgB1	Buffington_201_002	11.33	0.184095	1	11.33	0.184095	1	T2D	Male	39.5	59
Bacteria	Proteobacteria	Gammaproteobacteria	Enterobacterales	Enterobacteriaceae	NA	NA	ASV_8	Bacterial invasion of epithelial cells	ko05100	K13742	ipgB1; protein IpgB1	Buffington_201_003	3	0.0372223	1	3	0.0372223	1	HC	Female	25.2	50
Bacteria	Proteobacteria	Gammaproteobacteria	Enterobacterales	Enterobacteriaceae	NA	NA	ASV_8	Bacterial invasion of epithelial cells	ko05100	K13742	ipgB1; protein IpgB1	Buffington_201_005	0.67	0.00710303	1	0.67	0.00710303	1	HC	Female	34.5	53
Bacteria	Proteobacteria	Gammaproteobacteria	Enterobacterales	Enterobacteriaceae	NA	NA	ASV_8	Bacterial invasion of epithelial cells	ko05100	K13742	ipgB1; protein IpgB1	Buffington_201_006	28	0.359711	1	28	0.359711	1	T2D	Female	28.7	62
Bacteria	Proteobacteria	Gammaproteobacteria	Enterobacterales	Enterobacteriaceae	NA	NA	ASV_8	Bacterial invasion of epithelial cells	ko05100	K13742	ipgB1; protein IpgB1	Buffington_201_007	0.33	0.00348426	1	0.33	0.00348426	1	HC	Male	25.8	52
Bacteria	Proteobacteria	Gammaproteobacteria	Enterobacterales	Enterobacteriaceae	NA	NA	ASV_8	Bacterial invasion of epithelial cells	ko05100	K13742	ipgB1; protein IpgB1	Buffington_201_008	23.33	0.433238	1	23.33	0.433238	1	HC	Female	35.8	54
Bacteria	Proteobacteria	Gammaproteobacteria	Enterobacterales	Enterobacteriaceae	NA	NA	ASV_8	Bacterial invasion of epithelial cells	ko05100	K13742	ipgB1; protein IpgB1	Buffington_201_010	123.33	1.54066	1	123.33	1.54066	1	T2D	Female	33.5	64
Bacteria	Proteobacteria	Gammaproteobacteria	Enterobacterales	Enterobacteriaceae	NA	NA	ASV_8	Bacterial invasion of epithelial cells	ko05100	K13742	ipgB1; protein IpgB1	Buffington_201_011	26.33	0.321799	1	26.33	0.321799	1	HC	Female	25	59
Bacteria	Proteobacteria	Gammaproteobacteria	Enterobacterales	Enterobacteriaceae	NA	NA	ASV_8	Bacterial invasion of epithelial cells	ko05100	K13742	ipgB1; protein IpgB1	Buffington_201_013	116.33	2.10196	1	116.33	2.10196	1	T2D	Male	45.4	67
Bacteria	Proteobacteria	Gammaproteobacteria	Enterobacterales	Enterobacteriaceae	NA	NA	ASV_8	Bacterial invasion of epithelial cells	ko05100	K13742	ipgB1; protein IpgB1	Buffington_201_014	69.67	0.838353	1	69.67	0.838353	1	T2D	Female	28.5	55
Bacteria	Proteobacteria	Gammaproteobacteria	Enterobacterales	Enterobacteriaceae	NA	NA	ASV_8	Bacterial invasion of epithelial cells	ko05100	K13743	ipgB2; protein IpgB2	Buffington_201_001	532.67	6.61684	1	532.67	6.61684	1	T2D	Male	31.8	57
Bacteria	Proteobacteria	Gammaproteobacteria	Enterobacterales	Enterobacteriaceae	NA	NA	ASV_8	Bacterial invasion of epithelial cells	ko05100	K13743	ipgB2; protein IpgB2	Buffington_201_002	11.33	0.184095	1	11.33	0.184095	1	T2D	Male	39.5	59
Bacteria	Proteobacteria	Gammaproteobacteria	Enterobacterales	Enterobacteriaceae	NA	NA	ASV_8	Bacterial invasion of epithelial cells	ko05100	K13743	ipgB2; protein IpgB2	Buffington_201_003	3	0.0372223	1	3	0.0372223	1	HC	Female	25.2	50
Bacteria	Proteobacteria	Gammaproteobacteria	Enterobacterales	Enterobacteriaceae	NA	NA	ASV_8	Bacterial invasion of epithelial cells	ko05100	K13743	ipgB2; protein IpgB2	Buffington_201_005	0.67	0.00710303	1	0.67	0.00710303	1	HC	Female	34.5	53
Bacteria	Proteobacteria	Gammaproteobacteria	Enterobacterales	Enterobacteriaceae	NA	NA	ASV_8	Bacterial invasion of epithelial cells	ko05100	K13743	ipgB2; protein IpgB2	Buffington_201_006	28	0.359711	1	28	0.359711	1	T2D	Female	28.7	62
Bacteria	Proteobacteria	Gammaproteobacteria	Enterobacterales	Enterobacteriaceae	NA	NA	ASV_8	Bacterial invasion of epithelial cells	ko05100	K13743	ipgB2; protein IpgB2	Buffington_201_007	0.33	0.00348426	1	0.33	0.00348426	1	HC	Male	25.8	52
Bacteria	Proteobacteria	Gammaproteobacteria	Enterobacterales	Enterobacteriaceae	NA	NA	ASV_8	Bacterial invasion of epithelial cells	ko05100	K13743	ipgB2; protein IpgB2	Buffington_201_008	23.33	0.433238	1	23.33	0.433238	1	HC	Female	35.8	54
Bacteria	Proteobacteria	Gammaproteobacteria	Enterobacterales	Enterobacteriaceae	NA	NA	ASV_8	Bacterial invasion of epithelial cells	ko05100	K13743	ipgB2; protein IpgB2	Buffington_201_010	123.33	1.54066	1	123.33	1.54066	1	T2D	Female	33.5	64
Bacteria	Proteobacteria	Gammaproteobacteria	Enterobacterales	Enterobacteriaceae	NA	NA	ASV_8	Bacterial invasion of epithelial cells	ko05100	K13743	ipgB2; protein IpgB2	Buffington_201_011	26.33	0.321799	1	26.33	0.321799	1	HC	Female	25	59
Bacteria	Proteobacteria	Gammaproteobacteria	Enterobacterales	Enterobacteriaceae	NA	NA	ASV_8	Bacterial invasion of epithelial cells	ko05100	K13743	ipgB2; protein IpgB2	Buffington_201_013	116.33	2.10196	1	116.33	2.10196	1	T2D	Male	45.4	67
Bacteria	Proteobacteria	Gammaproteobacteria	Enterobacterales	Enterobacteriaceae	NA	NA	ASV_8	Bacterial invasion of epithelial cells	ko05100	K13743	ipgB2; protein IpgB2	Buffington_201_014	69.67	0.838353	1	69.67	0.838353	1	T2D	Female	28.5	55
Bacteria	Bacteroidota	Bacteroidia	Bacteroidales	Marinifilaceae	Odoribacter	NA	ASV_10	alpha-Linolenic acid metabolism	ko00592	K01058	pldA; phospholipase A1/A2 [EC:3.1.1.32 3.1.1.4]	Buffington_201_006	694	8.9157	1	694	8.9157	0.859922	T2D	Female	28.7	62
Bacteria	Bacteroidota	Bacteroidia	Bacteroidales	Marinifilaceae	Odoribacter	NA	ASV_10	alpha-Linolenic acid metabolism	ko00592	K01058	pldA; phospholipase A1/A2 [EC:3.1.1.32 3.1.1.4]	Buffington_201_009	41.67	0.719714	1	41.67	0.719714	0.420527	HC	Female	21.1	56
Bacteria	Firmicutes	Bacilli	Lactobacillales	Streptococcaceae	Streptococcus	NA	ASV_28	Bacterial invasion of epithelial cells	ko05100	K13732	fnbA; fibronectin-binding protein A	Buffington_201_002	11.8	0.191731	2	23.6	0.383463	0.263393	T2D	Male	39.5	59
Bacteria	Firmicutes	Bacilli	Lactobacillales	Streptococcaceae	Streptococcus	NA	ASV_28	Bacterial invasion of epithelial cells	ko05100	K13732	fnbA; fibronectin-binding protein A	Buffington_201_003	2.2	0.0272964	2	4.4	0.0545927	1	HC	Female	25.2	50
Bacteria	Firmicutes	Bacilli	Lactobacillales	Streptococcaceae	Streptococcus	NA	ASV_28	Bacterial invasion of epithelial cells	ko05100	K13732	fnbA; fibronectin-binding protein A	Buffington_201_005	7.8	0.082692	2	15.6	0.165384	0.939759	HC	Female	34.5	53
Bacteria	Firmicutes	Bacilli	Lactobacillales	Streptococcaceae	Streptococcus	NA	ASV_28	Bacterial invasion of epithelial cells	ko05100	K13732	fnbA; fibronectin-binding protein A	Buffington_201_006	52	0.668035	2	104	1.33607	0.888889	T2D	Female	28.7	62
Bacteria	Firmicutes	Bacilli	Lactobacillales	Streptococcaceae	Streptococcus	NA	ASV_28	Bacterial invasion of epithelial cells	ko05100	K13732	fnbA; fibronectin-binding protein A	Buffington_201_007	4	0.0422335	2	8	0.084467	1	HC	Male	25.8	52
Bacteria	Firmicutes	Bacilli	Lactobacillales	Streptococcaceae	Streptococcus	NA	ASV_28	Bacterial invasion of epithelial cells	ko05100	K13732	fnbA; fibronectin-binding protein A	Buffington_201_008	18.2	0.337974	2	36.4	0.675948	0.767932	HC	Female	35.8	54
Bacteria	Firmicutes	Bacilli	Lactobacillales	Streptococcaceae	Streptococcus	NA	ASV_28	Bacterial invasion of epithelial cells	ko05100	K13732	fnbA; fibronectin-binding protein A	Buffington_201_009	1.8	0.0310892	2	3.6	0.0621783	0.782609	HC	Female	21.1	56
Bacteria	Firmicutes	Bacilli	Lactobacillales	Streptococcaceae	Streptococcus	NA	ASV_28	Bacterial invasion of epithelial cells	ko05100	K13732	fnbA; fibronectin-binding protein A	Buffington_201_010	43	0.537164	2	86	1.07433	0.637037	T2D	Female	33.5	64
Bacteria	Firmicutes	Bacilli	Lactobacillales	Streptococcaceae	Streptococcus	NA	ASV_28	Bacterial invasion of epithelial cells	ko05100	K13732	fnbA; fibronectin-binding protein A	Buffington_201_013	23.2	0.4192	2	46.4	0.8384	0.530892	T2D	Male	45.4	67
Bacteria	Firmicutes	Bacilli	Lactobacillales	Streptococcaceae	Streptococcus	NA	ASV_28	Bacterial invasion of epithelial cells	ko05100	K13732	fnbA; fibronectin-binding protein A	Buffington_201_014	11.4	0.137179	2	22.8	0.274357	0.883721	T2D	Female	28.5	55
Bacteria	Firmicutes	Bacilli	Lactobacillales	Streptococcaceae	Streptococcus	NA	ASV_28	Staphylococcus aureus infection	ko05150	K03367	dltA; D-alanine--poly(phosphoribitol) ligase subunit 1 [EC:6.1.1.13]	Buffington_201_002	11.8	0.191731	1	11.8	0.191731	0.0124356	T2D	Male	39.5	59
Bacteria	Firmicutes	Bacilli	Lactobacillales	Streptococcaceae	Streptococcus	NA	ASV_28	Staphylococcus aureus infection	ko05150	K03367	dltA; D-alanine--poly(phosphoribitol) ligase subunit 1 [EC:6.1.1.13]	Buffington_201_003	2.2	0.0272964	1	2.2	0.0272964	0.0620592	HC	Female	25.2	50
Bacteria	Firmicutes	Bacilli	Lactobacillales	Streptococcaceae	Streptococcus	NA	ASV_28	Staphylococcus aureus infection	ko05150	K03367	dltA; D-alanine--poly(phosphoribitol) ligase subunit 1 [EC:6.1.1.13]	Buffington_201_005	7.8	0.082692	1	7.8	0.082692	0.207723	HC	Female	34.5	53
Bacteria	Firmicutes	Bacilli	Lactobacillales	Streptococcaceae	Streptococcus	NA	ASV_28	Staphylococcus aureus infection	ko05150	K03367	dltA; D-alanine--poly(phosphoribitol) ligase subunit 1 [EC:6.1.1.13]	Buffington_201_006	52	0.668035	1	52	0.668035	0.605003	T2D	Female	28.7	62
Bacteria	Firmicutes	Bacilli	Lactobacillales	Streptococcaceae	Streptococcus	NA	ASV_28	Staphylococcus aureus infection	ko05150	K03367	dltA; D-alanine--poly(phosphoribitol) ligase subunit 1 [EC:6.1.1.13]	Buffington_201_007	4	0.0422335	1	4	0.0422335	0.106667	HC	Male	25.8	52
Bacteria	Firmicutes	Bacilli	Lactobacillales	Streptococcaceae	Streptococcus	NA	ASV_28	Staphylococcus aureus infection	ko05150	K03367	dltA; D-alanine--poly(phosphoribitol) ligase subunit 1 [EC:6.1.1.13]	Buffington_201_008	18.2	0.337974	1	18.2	0.337974	0.370295	HC	Female	35.8	54
Bacteria	Firmicutes	Bacilli	Lactobacillales	Streptococcaceae	Streptococcus	NA	ASV_28	Staphylococcus aureus infection	ko05150	K03367	dltA; D-alanine--poly(phosphoribitol) ligase subunit 1 [EC:6.1.1.13]	Buffington_201_009	1.8	0.0310892	1	1.8	0.0310892	0.0563028	HC	Female	21.1	56
Bacteria	Firmicutes	Bacilli	Lactobacillales	Streptococcaceae	Streptococcus	NA	ASV_28	Staphylococcus aureus infection	ko05150	K03367	dltA; D-alanine--poly(phosphoribitol) ligase subunit 1 [EC:6.1.1.13]	Buffington_201_010	43	0.537164	1	43	0.537164	0.130886	T2D	Female	33.5	64
Bacteria	Firmicutes	Bacilli	Lactobacillales	Streptococcaceae	Streptococcus	NA	ASV_28	Staphylococcus aureus infection	ko05150	K03367	dltA; D-alanine--poly(phosphoribitol) ligase subunit 1 [EC:6.1.1.13]	Buffington_201_013	23.2	0.4192	1	23.2	0.4192	0.14561	T2D	Male	45.4	67
Bacteria	Firmicutes	Bacilli	Lactobacillales	Streptococcaceae	Streptococcus	NA	ASV_28	Staphylococcus aureus infection	ko05150	K03367	dltA; D-alanine--poly(phosphoribitol) ligase subunit 1 [EC:6.1.1.13]	Buffington_201_014	11.4	0.137179	1	11.4	0.137179	0.0669289	T2D	Female	28.5	55
Bacteria	Firmicutes	Bacilli	Lactobacillales	Streptococcaceae	Streptococcus	NA	ASV_28	Staphylococcus aureus infection	ko05150	K03739	dltB; membrane protein involved in D-alanine export	Buffington_201_002	11.8	0.191731	1	11.8	0.191731	0.0126353	T2D	Male	39.5	59
Bacteria	Firmicutes	Bacilli	Lactobacillales	Streptococcaceae	Streptococcus	NA	ASV_28	Staphylococcus aureus infection	ko05150	K03739	dltB; membrane protein involved in D-alanine export	Buffington_201_003	2.2	0.0272964	1	2.2	0.0272964	0.107579	HC	Female	25.2	50
Bacteria	Firmicutes	Bacilli	Lactobacillales	Streptococcaceae	Streptococcus	NA	ASV_28	Staphylococcus aureus infection	ko05150	K03739	dltB; membrane protein involved in D-alanine export	Buffington_201_005	7.8	0.082692	1	7.8	0.082692	0.370546	HC	Female	34.5	53
Bacteria	Firmicutes	Bacilli	Lactobacillales	Streptococcaceae	Streptococcus	NA	ASV_28	Staphylococcus aureus infection	ko05150	K03739	dltB; membrane protein involved in D-alanine export	Buffington_201_006	52	0.668035	1	52	0.668035	0.650407	T2D	Female	28.7	62
Bacteria	Firmicutes	Bacilli	Lactobacillales	Streptococcaceae	Streptococcus	NA	ASV_28	Staphylococcus aureus infection	ko05150	K03739	dltB; membrane protein involved in D-alanine export	Buffington_201_007	4	0.0422335	1	4	0.0422335	0.285714	HC	Male	25.8	52
Bacteria	Firmicutes	Bacilli	Lactobacillales	Streptococcaceae	Streptococcus	NA	ASV_28	Staphylococcus aureus infection	ko05150	K03739	dltB; membrane protein involved in D-alanine export	Buffington_201_008	18.2	0.337974	1	18.2	0.337974	0.431791	HC	Female	35.8	54
Bacteria	Firmicutes	Bacilli	Lactobacillales	Streptococcaceae	Streptococcus	NA	ASV_28	Staphylococcus aureus infection	ko05150	K03739	dltB; membrane protein involved in D-alanine export	Buffington_201_009	1.8	0.0310892	1	1.8	0.0310892	0.12024	HC	Female	21.1	56
Bacteria	Firmicutes	Bacilli	Lactobacillales	Streptococcaceae	Streptococcus	NA	ASV_28	Staphylococcus aureus infection	ko05150	K03739	dltB; membrane protein involved in D-alanine export	Buffington_201_010	43	0.537164	1	43	0.537164	0.146244	T2D	Female	33.5	64
Bacteria	Firmicutes	Bacilli	Lactobacillales	Streptococcaceae	Streptococcus	NA	ASV_28	Staphylococcus aureus infection	ko05150	K03739	dltB; membrane protein involved in D-alanine export	Buffington_201_013	23.2	0.4192	1	23.2	0.4192	0.146994	T2D	Male	45.4	67
Bacteria	Firmicutes	Bacilli	Lactobacillales	Streptococcaceae	Streptococcus	NA	ASV_28	Staphylococcus aureus infection	ko05150	K03739	dltB; membrane protein involved in D-alanine export	Buffington_201_014	11.4	0.137179	1	11.4	0.137179	0.11295	T2D	Female	28.5	55
Bacteria	Firmicutes	Bacilli	Lactobacillales	Streptococcaceae	Streptococcus	NA	ASV_28	Staphylococcus aureus infection	ko05150	K03740	dltD; D-alanine transfer protein	Buffington_201_002	11.8	0.191731	1	11.8	0.191731	0.0126353	T2D	Male	39.5	59
Bacteria	Firmicutes	Bacilli	Lactobacillales	Streptococcaceae	Streptococcus	NA	ASV_28	Staphylococcus aureus infection	ko05150	K03740	dltD; D-alanine transfer protein	Buffington_201_003	2.2	0.0272964	1	2.2	0.0272964	0.107579	HC	Female	25.2	50
Bacteria	Firmicutes	Bacilli	Lactobacillales	Streptococcaceae	Streptococcus	NA	ASV_28	Staphylococcus aureus infection	ko05150	K03740	dltD; D-alanine transfer protein	Buffington_201_005	7.8	0.082692	1	7.8	0.082692	0.370546	HC	Female	34.5	53
Bacteria	Firmicutes	Bacilli	Lactobacillales	Streptococcaceae	Streptococcus	NA	ASV_28	Staphylococcus aureus infection	ko05150	K03740	dltD; D-alanine transfer protein	Buffington_201_006	52	0.668035	1	52	0.668035	0.650407	T2D	Female	28.7	62
Bacteria	Firmicutes	Bacilli	Lactobacillales	Streptococcaceae	Streptococcus	NA	ASV_28	Staphylococcus aureus infection	ko05150	K03740	dltD; D-alanine transfer protein	Buffington_201_007	4	0.0422335	1	4	0.0422335	0.285714	HC	Male	25.8	52
Bacteria	Firmicutes	Bacilli	Lactobacillales	Streptococcaceae	Streptococcus	NA	ASV_28	Staphylococcus aureus infection	ko05150	K03740	dltD; D-alanine transfer protein	Buffington_201_008	18.2	0.337974	1	18.2	0.337974	0.431791	HC	Female	35.8	54
Bacteria	Firmicutes	Bacilli	Lactobacillales	Streptococcaceae	Streptococcus	NA	ASV_28	Staphylococcus aureus infection	ko05150	K03740	dltD; D-alanine transfer protein	Buffington_201_009	1.8	0.0310892	1	1.8	0.0310892	0.12024	HC	Female	21.1	56
Bacteria	Firmicutes	Bacilli	Lactobacillales	Streptococcaceae	Streptococcus	NA	ASV_28	Staphylococcus aureus infection	ko05150	K03740	dltD; D-alanine transfer protein	Buffington_201_010	43	0.537164	1	43	0.537164	0.146244	T2D	Female	33.5	64
Bacteria	Firmicutes	Bacilli	Lactobacillales	Streptococcaceae	Streptococcus	NA	ASV_28	Staphylococcus aureus infection	ko05150	K03740	dltD; D-alanine transfer protein	Buffington_201_013	23.2	0.4192	1	23.2	0.4192	0.146994	T2D	Male	45.4	67
Bacteria	Firmicutes	Bacilli	Lactobacillales	Streptococcaceae	Streptococcus	NA	ASV_28	Staphylococcus aureus infection	ko05150	K03740	dltD; D-alanine transfer protein	Buffington_201_014	11.4	0.137179	1	11.4	0.137179	0.11295	T2D	Female	28.5	55
Bacteria	Firmicutes	Bacilli	Lactobacillales	Streptococcaceae	Streptococcus	NA	ASV_28	Staphylococcus aureus infection	ko05150	K11041	eta; exfoliative toxin A/B	Buffington_201_002	11.8	0.191731	1	11.8	0.191731	0.0830343	T2D	Male	39.5	59
Bacteria	Firmicutes	Bacilli	Lactobacillales	Streptococcaceae	Streptococcus	NA	ASV_28	Staphylococcus aureus infection	ko05150	K11041	eta; exfoliative toxin A/B	Buffington_201_003	2.2	0.0272964	1	2.2	0.0272964	0.0934977	HC	Female	25.2	50
Bacteria	Firmicutes	Bacilli	Lactobacillales	Streptococcaceae	Streptococcus	NA	ASV_28	Staphylococcus aureus infection	ko05150	K11041	eta; exfoliative toxin A/B	Buffington_201_005	7.8	0.082692	1	7.8	0.082692	0.27887	HC	Female	34.5	53
Bacteria	Firmicutes	Bacilli	Lactobacillales	Streptococcaceae	Streptococcus	NA	ASV_28	Staphylococcus aureus infection	ko05150	K11041	eta; exfoliative toxin A/B	Buffington_201_006	52	0.668035	1	52	0.668035	0.625	T2D	Female	28.7	62
Bacteria	Firmicutes	Bacilli	Lactobacillales	Streptococcaceae	Streptococcus	NA	ASV_28	Staphylococcus aureus infection	ko05150	K11041	eta; exfoliative toxin A/B	Buffington_201_007	4	0.0422335	1	4	0.0422335	0.0369788	HC	Male	25.8	52
Bacteria	Firmicutes	Bacilli	Lactobacillales	Streptococcaceae	Streptococcus	NA	ASV_28	Staphylococcus aureus infection	ko05150	K11041	eta; exfoliative toxin A/B	Buffington_201_008	18.2	0.337974	1	18.2	0.337974	0.25974	HC	Female	35.8	54
Bacteria	Firmicutes	Bacilli	Lactobacillales	Streptococcaceae	Streptococcus	NA	ASV_28	Staphylococcus aureus infection	ko05150	K11041	eta; exfoliative toxin A/B	Buffington_201_009	1.8	0.0310892	1	1.8	0.0310892	0.0387347	HC	Female	21.1	56
Bacteria	Firmicutes	Bacilli	Lactobacillales	Streptococcaceae	Streptococcus	NA	ASV_28	Staphylococcus aureus infection	ko05150	K11041	eta; exfoliative toxin A/B	Buffington_201_010	43	0.537164	1	43	0.537164	0.121004	T2D	Female	33.5	64
Bacteria	Firmicutes	Bacilli	Lactobacillales	Streptococcaceae	Streptococcus	NA	ASV_28	Staphylococcus aureus infection	ko05150	K11041	eta; exfoliative toxin A/B	Buffington_201_013	23.2	0.4192	1	23.2	0.4192	0.223013	T2D	Male	45.4	67
Bacteria	Firmicutes	Bacilli	Lactobacillales	Streptococcaceae	Streptococcus	NA	ASV_28	Staphylococcus aureus infection	ko05150	K11041	eta; exfoliative toxin A/B	Buffington_201_014	11.4	0.137179	1	11.4	0.137179	0.0141381	T2D	Female	28.5	55
Bacteria	Firmicutes	Bacilli	Lactobacillales	Streptococcaceae	Streptococcus	NA	ASV_28	Staphylococcus aureus infection	ko05150	K14188	dltC; D-alanine--poly(phosphoribitol) ligase subunit 2 [EC:6.1.1.13]	Buffington_201_002	11.8	0.191731	1	11.8	0.191731	0.012717	T2D	Male	39.5	59
Bacteria	Firmicutes	Bacilli	Lactobacillales	Streptococcaceae	Streptococcus	NA	ASV_28	Staphylococcus aureus infection	ko05150	K14188	dltC; D-alanine--poly(phosphoribitol) ligase subunit 2 [EC:6.1.1.13]	Buffington_201_003	2.2	0.0272964	1	2.2	0.0272964	0.119241	HC	Female	25.2	50
Bacteria	Firmicutes	Bacilli	Lactobacillales	Streptococcaceae	Streptococcus	NA	ASV_28	Staphylococcus aureus infection	ko05150	K14188	dltC; D-alanine--poly(phosphoribitol) ligase subunit 2 [EC:6.1.1.13]	Buffington_201_005	7.8	0.082692	1	7.8	0.082692	0.370546	HC	Female	34.5	53
Bacteria	Firmicutes	Bacilli	Lactobacillales	Streptococcaceae	Streptococcus	NA	ASV_28	Staphylococcus aureus infection	ko05150	K14188	dltC; D-alanine--poly(phosphoribitol) ligase subunit 2 [EC:6.1.1.13]	Buffington_201_006	52	0.668035	1	52	0.668035	0.667094	T2D	Female	28.7	62
Bacteria	Firmicutes	Bacilli	Lactobacillales	Streptococcaceae	Streptococcus	NA	ASV_28	Staphylococcus aureus infection	ko05150	K14188	dltC; D-alanine--poly(phosphoribitol) ligase subunit 2 [EC:6.1.1.13]	Buffington_201_007	4	0.0422335	1	4	0.0422335	0.444444	HC	Male	25.8	52
Bacteria	Firmicutes	Bacilli	Lactobacillales	Streptococcaceae	Streptococcus	NA	ASV_28	Staphylococcus aureus infection	ko05150	K14188	dltC; D-alanine--poly(phosphoribitol) ligase subunit 2 [EC:6.1.1.13]	Buffington_201_008	18.2	0.337974	1	18.2	0.337974	0.431791	HC	Female	35.8	54
Bacteria	Firmicutes	Bacilli	Lactobacillales	Streptococcaceae	Streptococcus	NA	ASV_28	Staphylococcus aureus infection	ko05150	K14188	dltC; D-alanine--poly(phosphoribitol) ligase subunit 2 [EC:6.1.1.13]	Buffington_201_009	1.8	0.0310892	1	1.8	0.0310892	0.362173	HC	Female	21.1	56
Bacteria	Firmicutes	Bacilli	Lactobacillales	Streptococcaceae	Streptococcus	NA	ASV_28	Staphylococcus aureus infection	ko05150	K14188	dltC; D-alanine--poly(phosphoribitol) ligase subunit 2 [EC:6.1.1.13]	Buffington_201_010	43	0.537164	1	43	0.537164	0.150861	T2D	Female	33.5	64
Bacteria	Firmicutes	Bacilli	Lactobacillales	Streptococcaceae	Streptococcus	NA	ASV_28	Staphylococcus aureus infection	ko05150	K14188	dltC; D-alanine--poly(phosphoribitol) ligase subunit 2 [EC:6.1.1.13]	Buffington_201_013	23.2	0.4192	1	23.2	0.4192	0.146994	T2D	Male	45.4	67
Bacteria	Firmicutes	Bacilli	Lactobacillales	Streptococcaceae	Streptococcus	NA	ASV_28	Staphylococcus aureus infection	ko05150	K14188	dltC; D-alanine--poly(phosphoribitol) ligase subunit 2 [EC:6.1.1.13]	Buffington_201_014	11.4	0.137179	1	11.4	0.137179	0.450059	T2D	Female	28.5	55
Bacteria	Firmicutes	Bacilli	Lactobacillales	Streptococcaceae	Streptococcus	NA	ASV_28	Staphylococcus aureus infection	ko05150	K14205	mprF, fmtC; phosphatidylglycerol lysyltransferase [EC:2.3.2.3]	Buffington_201_002	11.8	0.191731	1	11.8	0.191731	0.0162642	T2D	Male	39.5	59
Bacteria	Firmicutes	Bacilli	Lactobacillales	Streptococcaceae	Streptococcus	NA	ASV_28	Staphylococcus aureus infection	ko05150	K14205	mprF, fmtC; phosphatidylglycerol lysyltransferase [EC:2.3.2.3]	Buffington_201_003	2.2	0.0272964	1	2.2	0.0272964	0.0232927	HC	Female	25.2	50
Bacteria	Firmicutes	Bacilli	Lactobacillales	Streptococcaceae	Streptococcus	NA	ASV_28	Staphylococcus aureus infection	ko05150	K14205	mprF, fmtC; phosphatidylglycerol lysyltransferase [EC:2.3.2.3]	Buffington_201_005	7.8	0.082692	1	7.8	0.082692	0.181185	HC	Female	34.5	53
Bacteria	Firmicutes	Bacilli	Lactobacillales	Streptococcaceae	Streptococcus	NA	ASV_28	Staphylococcus aureus infection	ko05150	K14205	mprF, fmtC; phosphatidylglycerol lysyltransferase [EC:2.3.2.3]	Buffington_201_006	52	0.668035	1	52	0.668035	0.457143	T2D	Female	28.7	62
Bacteria	Firmicutes	Bacilli	Lactobacillales	Streptococcaceae	Streptococcus	NA	ASV_28	Staphylococcus aureus infection	ko05150	K14205	mprF, fmtC; phosphatidylglycerol lysyltransferase [EC:2.3.2.3]	Buffington_201_007	4	0.0422335	1	4	0.0422335	0.0273973	HC	Male	25.8	52
Bacteria	Firmicutes	Bacilli	Lactobacillales	Streptococcaceae	Streptococcus	NA	ASV_28	Staphylococcus aureus infection	ko05150	K14205	mprF, fmtC; phosphatidylglycerol lysyltransferase [EC:2.3.2.3]	Buffington_201_008	18.2	0.337974	1	18.2	0.337974	0.563817	HC	Female	35.8	54
Bacteria	Firmicutes	Bacilli	Lactobacillales	Streptococcaceae	Streptococcus	NA	ASV_28	Staphylococcus aureus infection	ko05150	K14205	mprF, fmtC; phosphatidylglycerol lysyltransferase [EC:2.3.2.3]	Buffington_201_009	1.8	0.0310892	1	1.8	0.0310892	0.0148601	HC	Female	21.1	56
Bacteria	Firmicutes	Bacilli	Lactobacillales	Streptococcaceae	Streptococcus	NA	ASV_28	Staphylococcus aureus infection	ko05150	K14205	mprF, fmtC; phosphatidylglycerol lysyltransferase [EC:2.3.2.3]	Buffington_201_010	43	0.537164	1	43	0.537164	0.843137	T2D	Female	33.5	64
Bacteria	Firmicutes	Bacilli	Lactobacillales	Streptococcaceae	Streptococcus	NA	ASV_28	Staphylococcus aureus infection	ko05150	K14205	mprF, fmtC; phosphatidylglycerol lysyltransferase [EC:2.3.2.3]	Buffington_201_013	23.2	0.4192	1	23.2	0.4192	0.20933	T2D	Male	45.4	67
Bacteria	Firmicutes	Bacilli	Lactobacillales	Streptococcaceae	Streptococcus	NA	ASV_28	Staphylococcus aureus infection	ko05150	K14205	mprF, fmtC; phosphatidylglycerol lysyltransferase [EC:2.3.2.3]	Buffington_201_014	11.4	0.137179	1	11.4	0.137179	0.0484282	T2D	Female	28.5	55
Bacteria	Firmicutes	Clostridia	Clostridiales	Clostridiaceae	Clostridium sensu stricto 1	NA	ASV_34	Staphylococcus aureus infection	ko05150	K14205	mprF, fmtC; phosphatidylglycerol lysyltransferase [EC:2.3.2.3]	Buffington_201_001	58.85	0.731036	3	176.55	2.19311	0.754519	T2D	Male	31.8	57
Bacteria	Bacteroidota	Bacteroidia	Bacteroidales	Tannerellaceae	Parabacteroides	NA	ASV_35	alpha-Linolenic acid metabolism	ko00592	K01058	pldA; phospholipase A1/A2 [EC:3.1.1.32 3.1.1.4]	Buffington_201_001	7.88	0.0978855	1	7.88	0.0978855	0.0114181	T2D	Male	31.8	57
Bacteria	Bacteroidota	Bacteroidia	Bacteroidales	Tannerellaceae	Parabacteroides	NA	ASV_35	alpha-Linolenic acid metabolism	ko00592	K01058	pldA; phospholipase A1/A2 [EC:3.1.1.32 3.1.1.4]	Buffington_201_002	2.75	0.0446832	1	2.75	0.0446832	0.02811	T2D	Male	39.5	59
Bacteria	Bacteroidota	Bacteroidia	Bacteroidales	Tannerellaceae	Parabacteroides	NA	ASV_35	alpha-Linolenic acid metabolism	ko00592	K01058	pldA; phospholipase A1/A2 [EC:3.1.1.32 3.1.1.4]	Buffington_201_003	41.38	0.51342	1	41.38	0.51342	0.315084	HC	Female	25.2	50
Bacteria	Bacteroidota	Bacteroidia	Bacteroidales	Tannerellaceae	Parabacteroides	NA	ASV_35	alpha-Linolenic acid metabolism	ko00592	K01058	pldA; phospholipase A1/A2 [EC:3.1.1.32 3.1.1.4]	Buffington_201_005	20.75	0.219982	1	20.75	0.219982	0.0827385	HC	Female	34.5	53
Bacteria	Bacteroidota	Bacteroidia	Bacteroidales	Tannerellaceae	Parabacteroides	NA	ASV_35	alpha-Linolenic acid metabolism	ko00592	K01058	pldA; phospholipase A1/A2 [EC:3.1.1.32 3.1.1.4]	Buffington_201_006	5.88	0.0755394	1	5.88	0.0755394	0.00728579	T2D	Female	28.7	62
Bacteria	Bacteroidota	Bacteroidia	Bacteroidales	Tannerellaceae	Parabacteroides	NA	ASV_35	alpha-Linolenic acid metabolism	ko00592	K01058	pldA; phospholipase A1/A2 [EC:3.1.1.32 3.1.1.4]	Buffington_201_008	10	0.1857	1	10	0.1857	0.282087	HC	Female	35.8	54
Bacteria	Bacteroidota	Bacteroidia	Bacteroidales	Tannerellaceae	Parabacteroides	NA	ASV_35	alpha-Linolenic acid metabolism	ko00592	K01058	pldA; phospholipase A1/A2 [EC:3.1.1.32 3.1.1.4]	Buffington_201_011	6.12	0.0747971	1	6.12	0.0747971	0.0280695	HC	Female	25	59
Bacteria	Bacteroidota	Bacteroidia	Bacteroidales	Tannerellaceae	Parabacteroides	NA	ASV_35	alpha-Linolenic acid metabolism	ko00592	K01058	pldA; phospholipase A1/A2 [EC:3.1.1.32 3.1.1.4]	Buffington_201_013	0.75	0.0135517	1	0.75	0.0135517	0.0032013	T2D	Male	45.4	67
Bacteria	Firmicutes	Bacilli	Erysipelotrichales	Erysipelatoclostridiaceae	Erysipelotrichaceae UCG-003	NA	ASV_38	Staphylococcus aureus infection	ko05150	K19079	vraF; cationic antimicrobial peptide transport system ATP-binding protein	Buffington_201_001	45	0.558991	1	45	0.558991	1	T2D	Male	31.8	57
Bacteria	Firmicutes	Bacilli	Erysipelotrichales	Erysipelatoclostridiaceae	Erysipelotrichaceae UCG-003	NA	ASV_38	Staphylococcus aureus infection	ko05150	K19079	vraF; cationic antimicrobial peptide transport system ATP-binding protein	Buffington_201_003	210	2.60556	1	210	2.60556	1	HC	Female	25.2	50
Bacteria	Firmicutes	Bacilli	Erysipelotrichales	Erysipelatoclostridiaceae	Erysipelotrichaceae UCG-003	NA	ASV_38	Staphylococcus aureus infection	ko05150	K19079	vraF; cationic antimicrobial peptide transport system ATP-binding protein	Buffington_201_007	251	2.65015	1	251	2.65015	1	HC	Male	25.8	52
Bacteria	Firmicutes	Bacilli	Erysipelotrichales	Erysipelatoclostridiaceae	Erysipelotrichaceae UCG-003	NA	ASV_38	Staphylococcus aureus infection	ko05150	K19079	vraF; cationic antimicrobial peptide transport system ATP-binding protein	Buffington_201_008	168	3.11976	1	168	3.11976	0.733624	HC	Female	35.8	54
Bacteria	Firmicutes	Bacilli	Erysipelotrichales	Erysipelatoclostridiaceae	Erysipelotrichaceae UCG-003	NA	ASV_38	Staphylococcus aureus infection	ko05150	K19079	vraF; cationic antimicrobial peptide transport system ATP-binding protein	Buffington_201_011	18	0.219992	1	18	0.219992	1	HC	Female	25	59
Bacteria	Bacteroidota	Bacteroidia	Bacteroidales	Marinifilaceae	Odoribacter	NA	ASV_49	alpha-Linolenic acid metabolism	ko00592	K01058	pldA; phospholipase A1/A2 [EC:3.1.1.32 3.1.1.4]	Buffington_201_001	25.33	0.31465	1	25.33	0.31465	0.0367032	T2D	Male	31.8	57
Bacteria	Bacteroidota	Bacteroidia	Bacteroidales	Marinifilaceae	Odoribacter	NA	ASV_49	alpha-Linolenic acid metabolism	ko00592	K01058	pldA; phospholipase A1/A2 [EC:3.1.1.32 3.1.1.4]	Buffington_201_003	35.33	0.438355	1	35.33	0.438355	0.269017	HC	Female	25.2	50
Bacteria	Bacteroidota	Bacteroidia	Bacteroidales	Marinifilaceae	Odoribacter	NA	ASV_49	alpha-Linolenic acid metabolism	ko00592	K01058	pldA; phospholipase A1/A2 [EC:3.1.1.32 3.1.1.4]	Buffington_201_005	22	0.233234	1	22	0.233234	0.0877228	HC	Female	34.5	53
Bacteria	Bacteroidota	Bacteroidia	Bacteroidales	Marinifilaceae	Odoribacter	NA	ASV_49	alpha-Linolenic acid metabolism	ko00592	K01058	pldA; phospholipase A1/A2 [EC:3.1.1.32 3.1.1.4]	Buffington_201_006	12.67	0.162769	1	12.67	0.162769	0.0156992	T2D	Female	28.7	62
Bacteria	Bacteroidota	Bacteroidia	Bacteroidales	Marinifilaceae	Odoribacter	NA	ASV_49	alpha-Linolenic acid metabolism	ko00592	K01058	pldA; phospholipase A1/A2 [EC:3.1.1.32 3.1.1.4]	Buffington_201_007	87	0.918578	1	87	0.918578	0.831899	HC	Male	25.8	52
Bacteria	Bacteroidota	Bacteroidia	Bacteroidales	Marinifilaceae	Odoribacter	NA	ASV_49	alpha-Linolenic acid metabolism	ko00592	K01058	pldA; phospholipase A1/A2 [EC:3.1.1.32 3.1.1.4]	Buffington_201_009	4.67	0.0806591	1	4.67	0.0806591	0.0471289	HC	Female	21.1	56
Bacteria	Bacteroidota	Bacteroidia	Bacteroidales	Marinifilaceae	Odoribacter	NA	ASV_49	alpha-Linolenic acid metabolism	ko00592	K01058	pldA; phospholipase A1/A2 [EC:3.1.1.32 3.1.1.4]	Buffington_201_011	8	0.0977741	1	8	0.0977741	0.0366922	HC	Female	25	59
Bacteria	Bacteroidota	Bacteroidia	Bacteroidales	Marinifilaceae	Odoribacter	NA	ASV_49	alpha-Linolenic acid metabolism	ko00592	K01058	pldA; phospholipase A1/A2 [EC:3.1.1.32 3.1.1.4]	Buffington_201_013	1.33	0.0240317	1	1.33	0.0240317	0.00567697	T2D	Male	45.4	67
Bacteria	Firmicutes	Bacilli	Lactobacillales	Lactobacillaceae	Lactobacillus	NA	ASV_54	Staphylococcus aureus infection	ko05150	K03367	dltA; D-alanine--poly(phosphoribitol) ligase subunit 1 [EC:6.1.1.13]	Buffington_201_002	561	9.11537	1	561	9.11537	0.591217	T2D	Male	39.5	59
Bacteria	Firmicutes	Bacilli	Lactobacillales	Lactobacillaceae	Lactobacillus	NA	ASV_54	Staphylococcus aureus infection	ko05150	K03367	dltA; D-alanine--poly(phosphoribitol) ligase subunit 1 [EC:6.1.1.13]	Buffington_201_014	2	0.0240664	1	2	0.0240664	0.0117419	T2D	Female	28.5	55
Bacteria	Firmicutes	Bacilli	Lactobacillales	Lactobacillaceae	Lactobacillus	NA	ASV_54	Staphylococcus aureus infection	ko05150	K03739	dltB; membrane protein involved in D-alanine export	Buffington_201_002	561	9.11537	1	561	9.11537	0.600713	T2D	Male	39.5	59
Bacteria	Firmicutes	Bacilli	Lactobacillales	Lactobacillaceae	Lactobacillus	NA	ASV_54	Staphylococcus aureus infection	ko05150	K03739	dltB; membrane protein involved in D-alanine export	Buffington_201_014	2	0.0240664	1	2	0.0240664	0.0198157	T2D	Female	28.5	55
Bacteria	Firmicutes	Bacilli	Lactobacillales	Lactobacillaceae	Lactobacillus	NA	ASV_54	Staphylococcus aureus infection	ko05150	K03740	dltD; D-alanine transfer protein	Buffington_201_002	561	9.11537	1	561	9.11537	0.600713	T2D	Male	39.5	59
Bacteria	Firmicutes	Bacilli	Lactobacillales	Lactobacillaceae	Lactobacillus	NA	ASV_54	Staphylococcus aureus infection	ko05150	K03740	dltD; D-alanine transfer protein	Buffington_201_014	2	0.0240664	1	2	0.0240664	0.0198157	T2D	Female	28.5	55
Bacteria	Firmicutes	Bacilli	Lactobacillales	Lactobacillaceae	Lactobacillus	NA	ASV_54	Staphylococcus aureus infection	ko05150	K14188	dltC; D-alanine--poly(phosphoribitol) ligase subunit 2 [EC:6.1.1.13]	Buffington_201_002	561	9.11537	1	561	9.11537	0.604598	T2D	Male	39.5	59
Bacteria	Firmicutes	Bacilli	Lactobacillales	Lactobacillaceae	Lactobacillus	NA	ASV_54	Staphylococcus aureus infection	ko05150	K14188	dltC; D-alanine--poly(phosphoribitol) ligase subunit 2 [EC:6.1.1.13]	Buffington_201_014	2	0.0240664	1	2	0.0240664	0.0789578	T2D	Female	28.5	55
Bacteria	Firmicutes	Bacilli	Lactobacillales	Lactobacillaceae	Lactobacillus	NA	ASV_54	Staphylococcus aureus infection	ko05150	K14205	mprF, fmtC; phosphatidylglycerol lysyltransferase [EC:2.3.2.3]	Buffington_201_002	561	9.11537	1	561	9.11537	0.773239	T2D	Male	39.5	59
Bacteria	Firmicutes	Bacilli	Lactobacillales	Lactobacillaceae	Lactobacillus	NA	ASV_54	Staphylococcus aureus infection	ko05150	K14205	mprF, fmtC; phosphatidylglycerol lysyltransferase [EC:2.3.2.3]	Buffington_201_014	2	0.0240664	1	2	0.0240664	0.00849618	T2D	Female	28.5	55
Bacteria	Desulfobacterota	Desulfovibrionia	Desulfovibrionales	Desulfovibrionaceae	Bilophila	NA	ASV_73	Staphylococcus aureus infection	ko05150	K14205	mprF, fmtC; phosphatidylglycerol lysyltransferase [EC:2.3.2.3]	Buffington_201_001	5	0.0621101	1	5	0.0621101	0.0213684	T2D	Male	31.8	57
Bacteria	Desulfobacterota	Desulfovibrionia	Desulfovibrionales	Desulfovibrionaceae	Bilophila	NA	ASV_73	Staphylococcus aureus infection	ko05150	K14205	mprF, fmtC; phosphatidylglycerol lysyltransferase [EC:2.3.2.3]	Buffington_201_002	71	1.15364	1	71	1.15364	0.0978608	T2D	Male	39.5	59
Bacteria	Desulfobacterota	Desulfovibrionia	Desulfovibrionales	Desulfovibrionaceae	Bilophila	NA	ASV_73	Staphylococcus aureus infection	ko05150	K14205	mprF, fmtC; phosphatidylglycerol lysyltransferase [EC:2.3.2.3]	Buffington_201_003	90	1.11667	1	90	1.11667	0.952885	HC	Female	25.2	50
Bacteria	Desulfobacterota	Desulfovibrionia	Desulfovibrionales	Desulfovibrionaceae	Bilophila	NA	ASV_73	Staphylococcus aureus infection	ko05150	K14205	mprF, fmtC; phosphatidylglycerol lysyltransferase [EC:2.3.2.3]	Buffington_201_005	25	0.265039	1	25	0.265039	0.58072	HC	Female	34.5	53
Bacteria	Desulfobacterota	Desulfovibrionia	Desulfovibrionales	Desulfovibrionaceae	Bilophila	NA	ASV_73	Staphylococcus aureus infection	ko05150	K14205	mprF, fmtC; phosphatidylglycerol lysyltransferase [EC:2.3.2.3]	Buffington_201_006	51	0.655188	1	51	0.655188	0.448352	T2D	Female	28.7	62
Bacteria	Desulfobacterota	Desulfovibrionia	Desulfovibrionales	Desulfovibrionaceae	Bilophila	NA	ASV_73	Staphylococcus aureus infection	ko05150	K14205	mprF, fmtC; phosphatidylglycerol lysyltransferase [EC:2.3.2.3]	Buffington_201_007	128	1.35147	1	128	1.35147	0.876712	HC	Male	25.8	52
Bacteria	Desulfobacterota	Desulfovibrionia	Desulfovibrionales	Desulfovibrionaceae	Bilophila	NA	ASV_73	Staphylococcus aureus infection	ko05150	K14205	mprF, fmtC; phosphatidylglycerol lysyltransferase [EC:2.3.2.3]	Buffington_201_008	9	0.16713	1	9	0.16713	0.27881	HC	Female	35.8	54
Bacteria	Desulfobacterota	Desulfovibrionia	Desulfovibrionales	Desulfovibrionaceae	Bilophila	NA	ASV_73	Staphylococcus aureus infection	ko05150	K14205	mprF, fmtC; phosphatidylglycerol lysyltransferase [EC:2.3.2.3]	Buffington_201_009	10	0.172718	1	10	0.172718	0.0825559	HC	Female	21.1	56
Bacteria	Desulfobacterota	Desulfovibrionia	Desulfovibrionales	Desulfovibrionaceae	Bilophila	NA	ASV_73	Staphylococcus aureus infection	ko05150	K14205	mprF, fmtC; phosphatidylglycerol lysyltransferase [EC:2.3.2.3]	Buffington_201_011	22	0.268879	1	22	0.268879	0.344288	HC	Female	25	59
Bacteria	Desulfobacterota	Desulfovibrionia	Desulfovibrionales	Desulfovibrionaceae	Bilophila	NA	ASV_73	Staphylococcus aureus infection	ko05150	K14205	mprF, fmtC; phosphatidylglycerol lysyltransferase [EC:2.3.2.3]	Buffington_201_013	10	0.18069	1	10	0.18069	0.0902283	T2D	Male	45.4	67
Bacteria	Proteobacteria	Gammaproteobacteria	Enterobacterales	Enterobacteriaceae	NA	NA	ASV_81	alpha-Linolenic acid metabolism	ko00592	K00632	fadA, fadI; acetyl-CoA acyltransferase [EC:2.3.1.16]	Buffington_201_001	8	0.0993762	2	16	0.198752	0.0114014	T2D	Male	31.8	57
Bacteria	Proteobacteria	Gammaproteobacteria	Enterobacterales	Enterobacteriaceae	NA	NA	ASV_81	alpha-Linolenic acid metabolism	ko00592	K00632	fadA, fadI; acetyl-CoA acyltransferase [EC:2.3.1.16]	Buffington_201_002	9	0.146236	2	18	0.292472	0.139904	T2D	Male	39.5	59
Bacteria	Proteobacteria	Gammaproteobacteria	Enterobacterales	Enterobacteriaceae	NA	NA	ASV_81	alpha-Linolenic acid metabolism	ko00592	K00632	fadA, fadI; acetyl-CoA acyltransferase [EC:2.3.1.16]	Buffington_201_003	0.12	0.00148889	2	0.24	0.00297779	0.00542495	HC	Female	25.2	50
Bacteria	Proteobacteria	Gammaproteobacteria	Enterobacterales	Enterobacteriaceae	NA	NA	ASV_81	alpha-Linolenic acid metabolism	ko00592	K00632	fadA, fadI; acetyl-CoA acyltransferase [EC:2.3.1.16]	Buffington_201_005	0.12	0.00127219	2	0.24	0.00254437	0.00550711	HC	Female	34.5	53
Bacteria	Proteobacteria	Gammaproteobacteria	Enterobacterales	Enterobacteriaceae	NA	NA	ASV_81	alpha-Linolenic acid metabolism	ko00592	K00632	fadA, fadI; acetyl-CoA acyltransferase [EC:2.3.1.16]	Buffington_201_008	0.12	0.0022284	2	0.24	0.0044568	0.0040747	HC	Female	35.8	54
Bacteria	Proteobacteria	Gammaproteobacteria	Enterobacterales	Enterobacteriaceae	NA	NA	ASV_81	alpha-Linolenic acid metabolism	ko00592	K00632	fadA, fadI; acetyl-CoA acyltransferase [EC:2.3.1.16]	Buffington_201_010	2.12	0.0264834	2	4.24	0.0529669	0.0122934	T2D	Female	33.5	64
Bacteria	Proteobacteria	Gammaproteobacteria	Enterobacterales	Enterobacteriaceae	NA	NA	ASV_81	alpha-Linolenic acid metabolism	ko00592	K00632	fadA, fadI; acetyl-CoA acyltransferase [EC:2.3.1.16]	Buffington_201_013	28.62	0.517134	2	57.24	1.03427	0.134714	T2D	Male	45.4	67
Bacteria	Proteobacteria	Gammaproteobacteria	Enterobacterales	Enterobacteriaceae	NA	NA	ASV_81	alpha-Linolenic acid metabolism	ko00592	K00632	fadA, fadI; acetyl-CoA acyltransferase [EC:2.3.1.16]	Buffington_201_014	0.5	0.0060166	2	1	0.0120332	0.00231032	T2D	Female	28.5	55
Bacteria	Proteobacteria	Gammaproteobacteria	Enterobacterales	Enterobacteriaceae	NA	NA	ASV_81	alpha-Linolenic acid metabolism	ko00592	K01058	pldA; phospholipase A1/A2 [EC:3.1.1.32 3.1.1.4]	Buffington_201_001	8	0.0993762	1	8	0.0993762	0.011592	T2D	Male	31.8	57
Bacteria	Proteobacteria	Gammaproteobacteria	Enterobacterales	Enterobacteriaceae	NA	NA	ASV_81	alpha-Linolenic acid metabolism	ko00592	K01058	pldA; phospholipase A1/A2 [EC:3.1.1.32 3.1.1.4]	Buffington_201_002	9	0.146236	1	9	0.146236	0.0919963	T2D	Male	39.5	59
Bacteria	Proteobacteria	Gammaproteobacteria	Enterobacterales	Enterobacteriaceae	NA	NA	ASV_81	alpha-Linolenic acid metabolism	ko00592	K01058	pldA; phospholipase A1/A2 [EC:3.1.1.32 3.1.1.4]	Buffington_201_003	0.12	0.00148889	1	0.12	0.00148889	0.000913729	HC	Female	25.2	50
Bacteria	Proteobacteria	Gammaproteobacteria	Enterobacterales	Enterobacteriaceae	NA	NA	ASV_81	alpha-Linolenic acid metabolism	ko00592	K01058	pldA; phospholipase A1/A2 [EC:3.1.1.32 3.1.1.4]	Buffington_201_005	0.12	0.00127219	1	0.12	0.00127219	0.000478488	HC	Female	34.5	53
Bacteria	Proteobacteria	Gammaproteobacteria	Enterobacterales	Enterobacteriaceae	NA	NA	ASV_81	alpha-Linolenic acid metabolism	ko00592	K01058	pldA; phospholipase A1/A2 [EC:3.1.1.32 3.1.1.4]	Buffington_201_008	0.12	0.0022284	1	0.12	0.0022284	0.00338505	HC	Female	35.8	54
Bacteria	Proteobacteria	Gammaproteobacteria	Enterobacterales	Enterobacteriaceae	NA	NA	ASV_81	alpha-Linolenic acid metabolism	ko00592	K01058	pldA; phospholipase A1/A2 [EC:3.1.1.32 3.1.1.4]	Buffington_201_010	2.12	0.0264834	1	2.12	0.0264834	0.016006	T2D	Female	33.5	64
Bacteria	Proteobacteria	Gammaproteobacteria	Enterobacterales	Enterobacteriaceae	NA	NA	ASV_81	alpha-Linolenic acid metabolism	ko00592	K01058	pldA; phospholipase A1/A2 [EC:3.1.1.32 3.1.1.4]	Buffington_201_013	28.62	0.517134	1	28.62	0.517134	0.122162	T2D	Male	45.4	67
Bacteria	Proteobacteria	Gammaproteobacteria	Enterobacterales	Enterobacteriaceae	NA	NA	ASV_81	alpha-Linolenic acid metabolism	ko00592	K01058	pldA; phospholipase A1/A2 [EC:3.1.1.32 3.1.1.4]	Buffington_201_014	0.5	0.0060166	1	0.5	0.0060166	0.00665159	T2D	Female	28.5	55
Bacteria	Proteobacteria	Gammaproteobacteria	Enterobacterales	Enterobacteriaceae	NA	NA	ASV_81	Polycyclic aromatic hydrocarbon degradation	ko00624	K00448	pcaG; protocatechuate 3,4-dioxygenase, alpha subunit [EC:1.13.11.3]	Buffington_201_001	8	0.0993762	1	8	0.0993762	1	T2D	Male	31.8	57
Bacteria	Proteobacteria	Gammaproteobacteria	Enterobacterales	Enterobacteriaceae	NA	NA	ASV_81	Polycyclic aromatic hydrocarbon degradation	ko00624	K00448	pcaG; protocatechuate 3,4-dioxygenase, alpha subunit [EC:1.13.11.3]	Buffington_201_002	9	0.146236	1	9	0.146236	1	T2D	Male	39.5	59
Bacteria	Proteobacteria	Gammaproteobacteria	Enterobacterales	Enterobacteriaceae	NA	NA	ASV_81	Polycyclic aromatic hydrocarbon degradation	ko00624	K00448	pcaG; protocatechuate 3,4-dioxygenase, alpha subunit [EC:1.13.11.3]	Buffington_201_003	0.12	0.00148889	1	0.12	0.00148889	1	HC	Female	25.2	50
Bacteria	Proteobacteria	Gammaproteobacteria	Enterobacterales	Enterobacteriaceae	NA	NA	ASV_81	Polycyclic aromatic hydrocarbon degradation	ko00624	K00448	pcaG; protocatechuate 3,4-dioxygenase, alpha subunit [EC:1.13.11.3]	Buffington_201_005	0.12	0.00127219	1	0.12	0.00127219	1	HC	Female	34.5	53
Bacteria	Proteobacteria	Gammaproteobacteria	Enterobacterales	Enterobacteriaceae	NA	NA	ASV_81	Polycyclic aromatic hydrocarbon degradation	ko00624	K00448	pcaG; protocatechuate 3,4-dioxygenase, alpha subunit [EC:1.13.11.3]	Buffington_201_008	0.12	0.0022284	1	0.12	0.0022284	1	HC	Female	35.8	54
Bacteria	Proteobacteria	Gammaproteobacteria	Enterobacterales	Enterobacteriaceae	NA	NA	ASV_81	Polycyclic aromatic hydrocarbon degradation	ko00624	K00448	pcaG; protocatechuate 3,4-dioxygenase, alpha subunit [EC:1.13.11.3]	Buffington_201_010	2.12	0.0264834	1	2.12	0.0264834	1	T2D	Female	33.5	64
Bacteria	Proteobacteria	Gammaproteobacteria	Enterobacterales	Enterobacteriaceae	NA	NA	ASV_81	Polycyclic aromatic hydrocarbon degradation	ko00624	K00448	pcaG; protocatechuate 3,4-dioxygenase, alpha subunit [EC:1.13.11.3]	Buffington_201_013	28.62	0.517134	1	28.62	0.517134	1	T2D	Male	45.4	67
Bacteria	Proteobacteria	Gammaproteobacteria	Enterobacterales	Enterobacteriaceae	NA	NA	ASV_81	Polycyclic aromatic hydrocarbon degradation	ko00624	K00448	pcaG; protocatechuate 3,4-dioxygenase, alpha subunit [EC:1.13.11.3]	Buffington_201_014	0.5	0.0060166	1	0.5	0.0060166	1	T2D	Female	28.5	55
Bacteria	Proteobacteria	Gammaproteobacteria	Enterobacterales	Enterobacteriaceae	NA	NA	ASV_81	Polycyclic aromatic hydrocarbon degradation	ko00624	K00449	pcaH; protocatechuate 3,4-dioxygenase, beta subunit [EC:1.13.11.3]	Buffington_201_001	8	0.0993762	1	8	0.0993762	0.347826	T2D	Male	31.8	57
Bacteria	Proteobacteria	Gammaproteobacteria	Enterobacterales	Enterobacteriaceae	NA	NA	ASV_81	Polycyclic aromatic hydrocarbon degradation	ko00624	K00449	pcaH; protocatechuate 3,4-dioxygenase, beta subunit [EC:1.13.11.3]	Buffington_201_002	9	0.146236	1	9	0.146236	1	T2D	Male	39.5	59
Bacteria	Proteobacteria	Gammaproteobacteria	Enterobacterales	Enterobacteriaceae	NA	NA	ASV_81	Polycyclic aromatic hydrocarbon degradation	ko00624	K00449	pcaH; protocatechuate 3,4-dioxygenase, beta subunit [EC:1.13.11.3]	Buffington_201_003	0.12	0.00148889	1	0.12	0.00148889	1	HC	Female	25.2	50
Bacteria	Proteobacteria	Gammaproteobacteria	Enterobacterales	Enterobacteriaceae	NA	NA	ASV_81	Polycyclic aromatic hydrocarbon degradation	ko00624	K00449	pcaH; protocatechuate 3,4-dioxygenase, beta subunit [EC:1.13.11.3]	Buffington_201_005	0.12	0.00127219	1	0.12	0.00127219	1	HC	Female	34.5	53
Bacteria	Proteobacteria	Gammaproteobacteria	Enterobacterales	Enterobacteriaceae	NA	NA	ASV_81	Polycyclic aromatic hydrocarbon degradation	ko00624	K00449	pcaH; protocatechuate 3,4-dioxygenase, beta subunit [EC:1.13.11.3]	Buffington_201_008	0.12	0.0022284	1	0.12	0.0022284	1	HC	Female	35.8	54
Bacteria	Proteobacteria	Gammaproteobacteria	Enterobacterales	Enterobacteriaceae	NA	NA	ASV_81	Polycyclic aromatic hydrocarbon degradation	ko00624	K00449	pcaH; protocatechuate 3,4-dioxygenase, beta subunit [EC:1.13.11.3]	Buffington_201_010	2.12	0.0264834	1	2.12	0.0264834	1	T2D	Female	33.5	64
Bacteria	Proteobacteria	Gammaproteobacteria	Enterobacterales	Enterobacteriaceae	NA	NA	ASV_81	Polycyclic aromatic hydrocarbon degradation	ko00624	K00449	pcaH; protocatechuate 3,4-dioxygenase, beta subunit [EC:1.13.11.3]	Buffington_201_013	28.62	0.517134	1	28.62	0.517134	1	T2D	Male	45.4	67
Bacteria	Proteobacteria	Gammaproteobacteria	Enterobacterales	Enterobacteriaceae	NA	NA	ASV_81	Polycyclic aromatic hydrocarbon degradation	ko00624	K00449	pcaH; protocatechuate 3,4-dioxygenase, beta subunit [EC:1.13.11.3]	Buffington_201_014	0.5	0.0060166	1	0.5	0.0060166	1	T2D	Female	28.5	55
Bacteria	Proteobacteria	Gammaproteobacteria	Enterobacterales	Enterobacteriaceae	NA	NA	ASV_81	Polycyclic aromatic hydrocarbon degradation	ko00624	K00480	E1.14.13.1; salicylate hydroxylase [EC:1.14.13.1]	Buffington_201_001	8	0.0993762	1	8	0.0993762	1	T2D	Male	31.8	57
Bacteria	Proteobacteria	Gammaproteobacteria	Enterobacterales	Enterobacteriaceae	NA	NA	ASV_81	Polycyclic aromatic hydrocarbon degradation	ko00624	K00480	E1.14.13.1; salicylate hydroxylase [EC:1.14.13.1]	Buffington_201_002	9	0.146236	1	9	0.146236	1	T2D	Male	39.5	59
Bacteria	Proteobacteria	Gammaproteobacteria	Enterobacterales	Enterobacteriaceae	NA	NA	ASV_81	Polycyclic aromatic hydrocarbon degradation	ko00624	K00480	E1.14.13.1; salicylate hydroxylase [EC:1.14.13.1]	Buffington_201_003	0.12	0.00148889	1	0.12	0.00148889	1	HC	Female	25.2	50
Bacteria	Proteobacteria	Gammaproteobacteria	Enterobacterales	Enterobacteriaceae	NA	NA	ASV_81	Polycyclic aromatic hydrocarbon degradation	ko00624	K00480	E1.14.13.1; salicylate hydroxylase [EC:1.14.13.1]	Buffington_201_005	0.12	0.00127219	1	0.12	0.00127219	1	HC	Female	34.5	53
Bacteria	Proteobacteria	Gammaproteobacteria	Enterobacterales	Enterobacteriaceae	NA	NA	ASV_81	Polycyclic aromatic hydrocarbon degradation	ko00624	K00480	E1.14.13.1; salicylate hydroxylase [EC:1.14.13.1]	Buffington_201_008	0.12	0.0022284	1	0.12	0.0022284	1	HC	Female	35.8	54
Bacteria	Proteobacteria	Gammaproteobacteria	Enterobacterales	Enterobacteriaceae	NA	NA	ASV_81	Polycyclic aromatic hydrocarbon degradation	ko00624	K00480	E1.14.13.1; salicylate hydroxylase [EC:1.14.13.1]	Buffington_201_010	2.12	0.0264834	1	2.12	0.0264834	1	T2D	Female	33.5	64
Bacteria	Proteobacteria	Gammaproteobacteria	Enterobacterales	Enterobacteriaceae	NA	NA	ASV_81	Polycyclic aromatic hydrocarbon degradation	ko00624	K00480	E1.14.13.1; salicylate hydroxylase [EC:1.14.13.1]	Buffington_201_013	28.62	0.517134	1	28.62	0.517134	1	T2D	Male	45.4	67
Bacteria	Proteobacteria	Gammaproteobacteria	Enterobacterales	Enterobacteriaceae	NA	NA	ASV_81	Polycyclic aromatic hydrocarbon degradation	ko00624	K00480	E1.14.13.1; salicylate hydroxylase [EC:1.14.13.1]	Buffington_201_014	0.5	0.0060166	1	0.5	0.0060166	1	T2D	Female	28.5	55
Bacteria	Firmicutes	Clostridia	Lachnospirales	Lachnospiraceae	NA	NA	ASV_82	Staphylococcus aureus infection	ko05150	K11041	eta; exfoliative toxin A/B	Buffington_201_002	16	0.259975	1	16	0.259975	0.112589	T2D	Male	39.5	59
Bacteria	Firmicutes	Clostridia	Lachnospirales	Lachnospiraceae	NA	NA	ASV_82	Staphylococcus aureus infection	ko05150	K11041	eta; exfoliative toxin A/B	Buffington_201_005	1	0.0106015	1	1	0.0106015	0.0357526	HC	Female	34.5	53
Bacteria	Firmicutes	Clostridia	Lachnospirales	Lachnospiraceae	NA	NA	ASV_82	Staphylococcus aureus infection	ko05150	K11041	eta; exfoliative toxin A/B	Buffington_201_006	4	0.0513873	1	4	0.0513873	0.0480769	T2D	Female	28.7	62
Bacteria	Firmicutes	Clostridia	Lachnospirales	Lachnospiraceae	NA	NA	ASV_82	Staphylococcus aureus infection	ko05150	K11041	eta; exfoliative toxin A/B	Buffington_201_007	4	0.0422335	1	4	0.0422335	0.0369788	HC	Male	25.8	52
Bacteria	Firmicutes	Clostridia	Lachnospirales	Lachnospiraceae	NA	NA	ASV_82	Staphylococcus aureus infection	ko05150	K11041	eta; exfoliative toxin A/B	Buffington_201_009	4	0.069087	1	4	0.069087	0.086077	HC	Female	21.1	56
Bacteria	Firmicutes	Clostridia	Lachnospirales	Lachnospiraceae	NA	NA	ASV_82	Staphylococcus aureus infection	ko05150	K11041	eta; exfoliative toxin A/B	Buffington_201_010	18	0.224859	1	18	0.224859	0.0506529	T2D	Female	33.5	64
Bacteria	Firmicutes	Clostridia	Lachnospirales	Lachnospiraceae	NA	NA	ASV_82	Staphylococcus aureus infection	ko05150	K11041	eta; exfoliative toxin A/B	Buffington_201_014	338	4.06722	1	338	4.06722	0.419183	T2D	Female	28.5	55
Bacteria	Firmicutes	Clostridia	Lachnospirales	Lachnospiraceae	NA	NA	ASV_85	Staphylococcus aureus infection	ko05150	K11041	eta; exfoliative toxin A/B	Buffington_201_002	14	0.227478	1	14	0.227478	0.0985152	T2D	Male	39.5	59
Bacteria	Firmicutes	Clostridia	Lachnospirales	Lachnospiraceae	NA	NA	ASV_85	Staphylococcus aureus infection	ko05150	K11041	eta; exfoliative toxin A/B	Buffington_201_003	1	0.0124074	1	1	0.0124074	0.0424989	HC	Female	25.2	50
Bacteria	Firmicutes	Clostridia	Lachnospirales	Lachnospiraceae	NA	NA	ASV_85	Staphylococcus aureus infection	ko05150	K11041	eta; exfoliative toxin A/B	Buffington_201_005	2	0.0212031	1	2	0.0212031	0.0715052	HC	Female	34.5	53
Bacteria	Firmicutes	Clostridia	Lachnospirales	Lachnospiraceae	NA	NA	ASV_85	Staphylococcus aureus infection	ko05150	K11041	eta; exfoliative toxin A/B	Buffington_201_006	1	0.0128468	1	1	0.0128468	0.0120192	T2D	Female	28.7	62
Bacteria	Firmicutes	Clostridia	Lachnospirales	Lachnospiraceae	NA	NA	ASV_85	Staphylococcus aureus infection	ko05150	K11041	eta; exfoliative toxin A/B	Buffington_201_007	53	0.559594	1	53	0.559594	0.489969	HC	Male	25.8	52
Bacteria	Firmicutes	Clostridia	Lachnospirales	Lachnospiraceae	NA	NA	ASV_85	Staphylococcus aureus infection	ko05150	K11041	eta; exfoliative toxin A/B	Buffington_201_008	33	0.61281	1	33	0.61281	0.470958	HC	Female	35.8	54
Bacteria	Firmicutes	Clostridia	Lachnospirales	Lachnospiraceae	NA	NA	ASV_85	Staphylococcus aureus infection	ko05150	K11041	eta; exfoliative toxin A/B	Buffington_201_009	2	0.0345435	1	2	0.0345435	0.0430385	HC	Female	21.1	56
Bacteria	Firmicutes	Clostridia	Lachnospirales	Lachnospiraceae	NA	NA	ASV_85	Staphylococcus aureus infection	ko05150	K11041	eta; exfoliative toxin A/B	Buffington_201_010	139	1.73641	1	139	1.73641	0.391153	T2D	Female	33.5	64
Bacteria	Firmicutes	Clostridia	Lachnospirales	Lachnospiraceae	NA	NA	ASV_85	Staphylococcus aureus infection	ko05150	K11041	eta; exfoliative toxin A/B	Buffington_201_011	1	0.0122218	1	1	0.0122218	0.020903	HC	Female	25	59
Bacteria	Firmicutes	Clostridia	Lachnospirales	Lachnospiraceae	NA	NA	ASV_85	Staphylococcus aureus infection	ko05150	K11041	eta; exfoliative toxin A/B	Buffington_201_013	3	0.0542069	1	3	0.0542069	0.0288378	T2D	Male	45.4	67
Bacteria	Firmicutes	Clostridia	Lachnospirales	Lachnospiraceae	NA	NA	ASV_85	Staphylococcus aureus infection	ko05150	K11041	eta; exfoliative toxin A/B	Buffington_201_014	120	1.44398	1	120	1.44398	0.148822	T2D	Female	28.5	55
Bacteria	Firmicutes	Bacilli	Lactobacillales	Leuconostocaceae	Weissella	NA	ASV_86	Staphylococcus aureus infection	ko05150	K03367	dltA; D-alanine--poly(phosphoribitol) ligase subunit 1 [EC:6.1.1.13]	Buffington_201_002	5.12	0.083192	1	5.12	0.083192	0.00539578	T2D	Male	39.5	59
Bacteria	Firmicutes	Bacilli	Lactobacillales	Leuconostocaceae	Weissella	NA	ASV_86	Staphylococcus aureus infection	ko05150	K03367	dltA; D-alanine--poly(phosphoribitol) ligase subunit 1 [EC:6.1.1.13]	Buffington_201_003	1.25	0.0155093	1	1.25	0.0155093	0.0352609	HC	Female	25.2	50
Bacteria	Firmicutes	Bacilli	Lactobacillales	Leuconostocaceae	Weissella	NA	ASV_86	Staphylococcus aureus infection	ko05150	K03367	dltA; D-alanine--poly(phosphoribitol) ligase subunit 1 [EC:6.1.1.13]	Buffington_201_013	38.38	0.693487	1	38.38	0.693487	0.240884	T2D	Male	45.4	67
Bacteria	Firmicutes	Bacilli	Lactobacillales	Leuconostocaceae	Weissella	NA	ASV_86	Staphylococcus aureus infection	ko05150	K03739	dltB; membrane protein involved in D-alanine export	Buffington_201_002	5.12	0.083192	1	5.12	0.083192	0.00548244	T2D	Male	39.5	59
Bacteria	Firmicutes	Bacilli	Lactobacillales	Leuconostocaceae	Weissella	NA	ASV_86	Staphylococcus aureus infection	ko05150	K03739	dltB; membrane protein involved in D-alanine export	Buffington_201_003	1.25	0.0155093	1	1.25	0.0155093	0.0611247	HC	Female	25.2	50
Bacteria	Firmicutes	Bacilli	Lactobacillales	Leuconostocaceae	Weissella	NA	ASV_86	Staphylococcus aureus infection	ko05150	K03739	dltB; membrane protein involved in D-alanine export	Buffington_201_013	38.38	0.693487	1	38.38	0.693487	0.243173	T2D	Male	45.4	67
Bacteria	Firmicutes	Bacilli	Lactobacillales	Leuconostocaceae	Weissella	NA	ASV_86	Staphylococcus aureus infection	ko05150	K03740	dltD; D-alanine transfer protein	Buffington_201_002	5.12	0.083192	1	5.12	0.083192	0.00548244	T2D	Male	39.5	59
Bacteria	Firmicutes	Bacilli	Lactobacillales	Leuconostocaceae	Weissella	NA	ASV_86	Staphylococcus aureus infection	ko05150	K03740	dltD; D-alanine transfer protein	Buffington_201_003	1.25	0.0155093	1	1.25	0.0155093	0.0611247	HC	Female	25.2	50
Bacteria	Firmicutes	Bacilli	Lactobacillales	Leuconostocaceae	Weissella	NA	ASV_86	Staphylococcus aureus infection	ko05150	K03740	dltD; D-alanine transfer protein	Buffington_201_013	38.38	0.693487	1	38.38	0.693487	0.243173	T2D	Male	45.4	67
Bacteria	Firmicutes	Bacilli	Lactobacillales	Leuconostocaceae	Weissella	NA	ASV_86	Staphylococcus aureus infection	ko05150	K14188	dltC; D-alanine--poly(phosphoribitol) ligase subunit 2 [EC:6.1.1.13]	Buffington_201_002	5.12	0.083192	1	5.12	0.083192	0.0055179	T2D	Male	39.5	59
Bacteria	Firmicutes	Bacilli	Lactobacillales	Leuconostocaceae	Weissella	NA	ASV_86	Staphylococcus aureus infection	ko05150	K14188	dltC; D-alanine--poly(phosphoribitol) ligase subunit 2 [EC:6.1.1.13]	Buffington_201_003	1.25	0.0155093	1	1.25	0.0155093	0.0677507	HC	Female	25.2	50
Bacteria	Firmicutes	Bacilli	Lactobacillales	Leuconostocaceae	Weissella	NA	ASV_86	Staphylococcus aureus infection	ko05150	K14188	dltC; D-alanine--poly(phosphoribitol) ligase subunit 2 [EC:6.1.1.13]	Buffington_201_013	38.38	0.693487	1	38.38	0.693487	0.243173	T2D	Male	45.4	67
Bacteria	Firmicutes	Bacilli	Lactobacillales	Leuconostocaceae	Weissella	NA	ASV_86	Staphylococcus aureus infection	ko05150	K14205	mprF, fmtC; phosphatidylglycerol lysyltransferase [EC:2.3.2.3]	Buffington_201_002	5.12	0.083192	1	5.12	0.083192	0.00705701	T2D	Male	39.5	59
Bacteria	Firmicutes	Bacilli	Lactobacillales	Leuconostocaceae	Weissella	NA	ASV_86	Staphylococcus aureus infection	ko05150	K14205	mprF, fmtC; phosphatidylglycerol lysyltransferase [EC:2.3.2.3]	Buffington_201_003	1.25	0.0155093	1	1.25	0.0155093	0.0132345	HC	Female	25.2	50
Bacteria	Firmicutes	Bacilli	Lactobacillales	Leuconostocaceae	Weissella	NA	ASV_86	Staphylococcus aureus infection	ko05150	K14205	mprF, fmtC; phosphatidylglycerol lysyltransferase [EC:2.3.2.3]	Buffington_201_013	38.38	0.693487	1	38.38	0.693487	0.346296	T2D	Male	45.4	67
Bacteria	Bacteroidota	Bacteroidia	Bacteroidales	Rikenellaceae	Rikenellaceae RC9 gut group	NA	ASV_96	alpha-Linolenic acid metabolism	ko00592	K00632	fadA, fadI; acetyl-CoA acyltransferase [EC:2.3.1.16]	Buffington_201_001	286	3.5527	1	286	3.5527	0.2038	T2D	Male	31.8	57
Bacteria	Bacteroidota	Bacteroidia	Bacteroidales	Rikenellaceae	Rikenellaceae RC9 gut group	NA	ASV_96	alpha-Linolenic acid metabolism	ko00592	K00632	fadA, fadI; acetyl-CoA acyltransferase [EC:2.3.1.16]	Buffington_201_013	18	0.325241	1	18	0.325241	0.0423629	T2D	Male	45.4	67
NA	NA	NA	NA	NA	NA	NA	ASV_99	alpha-Linolenic acid metabolism	ko00592	K01058	pldA; phospholipase A1/A2 [EC:3.1.1.32 3.1.1.4]	Buffington_201_013	73.25	1.32355	1	73.25	1.32355	0.31266	T2D	Male	45.4	67
Bacteria	Bacteroidota	Bacteroidia	Bacteroidales	Barnesiellaceae	Barnesiella	NA	ASV_103	alpha-Linolenic acid metabolism	ko00592	K01058	pldA; phospholipase A1/A2 [EC:3.1.1.32 3.1.1.4]	Buffington_201_001	69.75	0.866436	1	69.75	0.866436	0.101068	T2D	Male	31.8	57
Bacteria	Bacteroidota	Bacteroidia	Bacteroidales	Barnesiellaceae	Barnesiella	NA	ASV_103	alpha-Linolenic acid metabolism	ko00592	K01058	pldA; phospholipase A1/A2 [EC:3.1.1.32 3.1.1.4]	Buffington_201_002	0.25	0.00406211	1	0.25	0.00406211	0.00255545	T2D	Male	39.5	59
Bacteria	Bacteroidota	Bacteroidia	Bacteroidales	Barnesiellaceae	Barnesiella	NA	ASV_103	alpha-Linolenic acid metabolism	ko00592	K01058	pldA; phospholipase A1/A2 [EC:3.1.1.32 3.1.1.4]	Buffington_201_011	0.5	0.00611088	1	0.5	0.00611088	0.00229326	HC	Female	25	59
Bacteria	Firmicutes	Clostridia	Oscillospirales	Oscillospiraceae	Flavonifractor	NA	ASV_107	alpha-Linolenic acid metabolism	ko00592	K00632	fadA, fadI; acetyl-CoA acyltransferase [EC:2.3.1.16]	Buffington_201_001	2	0.024844	2	4	0.0496881	0.00285034	T2D	Male	31.8	57
Bacteria	Firmicutes	Clostridia	Oscillospirales	Oscillospiraceae	Flavonifractor	NA	ASV_107	alpha-Linolenic acid metabolism	ko00592	K00632	fadA, fadI; acetyl-CoA acyltransferase [EC:2.3.1.16]	Buffington_201_002	11	0.178733	2	22	0.357466	0.170993	T2D	Male	39.5	59
Bacteria	Firmicutes	Clostridia	Oscillospirales	Oscillospiraceae	Flavonifractor	NA	ASV_107	alpha-Linolenic acid metabolism	ko00592	K00632	fadA, fadI; acetyl-CoA acyltransferase [EC:2.3.1.16]	Buffington_201_003	4	0.0496298	2	8	0.0992595	0.180832	HC	Female	25.2	50
Bacteria	Firmicutes	Clostridia	Oscillospirales	Oscillospiraceae	Flavonifractor	NA	ASV_107	alpha-Linolenic acid metabolism	ko00592	K00632	fadA, fadI; acetyl-CoA acyltransferase [EC:2.3.1.16]	Buffington_201_005	17	0.180226	2	34	0.360452	0.780174	HC	Female	34.5	53
Bacteria	Firmicutes	Clostridia	Oscillospirales	Oscillospiraceae	Flavonifractor	NA	ASV_107	alpha-Linolenic acid metabolism	ko00592	K00632	fadA, fadI; acetyl-CoA acyltransferase [EC:2.3.1.16]	Buffington_201_007	31	0.327309	2	62	0.654619	0.592394	HC	Male	25.8	52
Bacteria	Firmicutes	Clostridia	Oscillospirales	Oscillospiraceae	Flavonifractor	NA	ASV_107	alpha-Linolenic acid metabolism	ko00592	K00632	fadA, fadI; acetyl-CoA acyltransferase [EC:2.3.1.16]	Buffington_201_008	6	0.11142	2	12	0.22284	0.203735	HC	Female	35.8	54
Bacteria	Firmicutes	Clostridia	Oscillospirales	Oscillospiraceae	Flavonifractor	NA	ASV_107	alpha-Linolenic acid metabolism	ko00592	K00632	fadA, fadI; acetyl-CoA acyltransferase [EC:2.3.1.16]	Buffington_201_009	1	0.0172718	2	2	0.0345435	0.0444444	HC	Female	21.1	56
Bacteria	Firmicutes	Clostridia	Oscillospirales	Oscillospiraceae	Flavonifractor	NA	ASV_107	alpha-Linolenic acid metabolism	ko00592	K00632	fadA, fadI; acetyl-CoA acyltransferase [EC:2.3.1.16]	Buffington_201_010	45	0.562149	2	90	1.1243	0.260945	T2D	Female	33.5	64
Bacteria	Firmicutes	Clostridia	Oscillospirales	Oscillospiraceae	Flavonifractor	NA	ASV_107	alpha-Linolenic acid metabolism	ko00592	K00632	fadA, fadI; acetyl-CoA acyltransferase [EC:2.3.1.16]	Buffington_201_013	12	0.216828	2	24	0.433655	0.0564839	T2D	Male	45.4	67
Bacteria	Firmicutes	Clostridia	Oscillospirales	Oscillospiraceae	Flavonifractor	NA	ASV_107	alpha-Linolenic acid metabolism	ko00592	K00632	fadA, fadI; acetyl-CoA acyltransferase [EC:2.3.1.16]	Buffington_201_014	146	1.75685	2	292	3.51369	0.674614	T2D	Female	28.5	55
Bacteria	Firmicutes	Clostridia	Peptostreptococcales-Tissierellales	Peptostreptococcaceae	NA	NA	ASV_111	Staphylococcus aureus infection	ko05150	K03367	dltA; D-alanine--poly(phosphoribitol) ligase subunit 1 [EC:6.1.1.13]	Buffington_201_001	0.75	0.00931652	1	0.75	0.00931652	0.00244499	T2D	Male	31.8	57
Bacteria	Firmicutes	Clostridia	Peptostreptococcales-Tissierellales	Peptostreptococcaceae	NA	NA	ASV_111	Staphylococcus aureus infection	ko05150	K03367	dltA; D-alanine--poly(phosphoribitol) ligase subunit 1 [EC:6.1.1.13]	Buffington_201_003	1	0.0124074	1	1	0.0124074	0.0282087	HC	Female	25.2	50
Bacteria	Firmicutes	Clostridia	Peptostreptococcales-Tissierellales	Peptostreptococcaceae	NA	NA	ASV_111	Staphylococcus aureus infection	ko05150	K03367	dltA; D-alanine--poly(phosphoribitol) ligase subunit 1 [EC:6.1.1.13]	Buffington_201_005	5.25	0.0556581	1	5.25	0.0556581	0.139814	HC	Female	34.5	53
Bacteria	Firmicutes	Clostridia	Peptostreptococcales-Tissierellales	Peptostreptococcaceae	NA	NA	ASV_111	Staphylococcus aureus infection	ko05150	K03367	dltA; D-alanine--poly(phosphoribitol) ligase subunit 1 [EC:6.1.1.13]	Buffington_201_006	7.75	0.099563	1	7.75	0.099563	0.0901687	T2D	Female	28.7	62
Bacteria	Firmicutes	Clostridia	Peptostreptococcales-Tissierellales	Peptostreptococcaceae	NA	NA	ASV_111	Staphylococcus aureus infection	ko05150	K03367	dltA; D-alanine--poly(phosphoribitol) ligase subunit 1 [EC:6.1.1.13]	Buffington_201_008	4.75	0.0882075	1	4.75	0.0882075	0.0966429	HC	Female	35.8	54
Bacteria	Firmicutes	Clostridia	Peptostreptococcales-Tissierellales	Peptostreptococcaceae	NA	NA	ASV_111	Staphylococcus aureus infection	ko05150	K03367	dltA; D-alanine--poly(phosphoribitol) ligase subunit 1 [EC:6.1.1.13]	Buffington_201_010	3	0.0374766	1	3	0.0374766	0.00913159	T2D	Female	33.5	64
Bacteria	Firmicutes	Clostridia	Peptostreptococcales-Tissierellales	Peptostreptococcaceae	NA	NA	ASV_111	Staphylococcus aureus infection	ko05150	K03367	dltA; D-alanine--poly(phosphoribitol) ligase subunit 1 [EC:6.1.1.13]	Buffington_201_011	39.5	0.482759	1	39.5	0.482759	0.722517	HC	Female	25	59
Bacteria	Firmicutes	Clostridia	Peptostreptococcales-Tissierellales	Peptostreptococcaceae	NA	NA	ASV_111	Staphylococcus aureus infection	ko05150	K03367	dltA; D-alanine--poly(phosphoribitol) ligase subunit 1 [EC:6.1.1.13]	Buffington_201_013	5.25	0.0948621	1	5.25	0.0948621	0.0329505	T2D	Male	45.4	67
Bacteria	Firmicutes	Clostridia	Peptostreptococcales-Tissierellales	Peptostreptococcaceae	NA	NA	ASV_111	Staphylococcus aureus infection	ko05150	K03739	dltB; membrane protein involved in D-alanine export	Buffington_201_001	0.75	0.00931652	1	0.75	0.00931652	0.00536673	T2D	Male	31.8	57
Bacteria	Firmicutes	Clostridia	Peptostreptococcales-Tissierellales	Peptostreptococcaceae	NA	NA	ASV_111	Staphylococcus aureus infection	ko05150	K03739	dltB; membrane protein involved in D-alanine export	Buffington_201_003	1	0.0124074	1	1	0.0124074	0.0488998	HC	Female	25.2	50
Bacteria	Firmicutes	Clostridia	Peptostreptococcales-Tissierellales	Peptostreptococcaceae	NA	NA	ASV_111	Staphylococcus aureus infection	ko05150	K03739	dltB; membrane protein involved in D-alanine export	Buffington_201_005	5.25	0.0556581	1	5.25	0.0556581	0.249406	HC	Female	34.5	53
Bacteria	Firmicutes	Clostridia	Peptostreptococcales-Tissierellales	Peptostreptococcaceae	NA	NA	ASV_111	Staphylococcus aureus infection	ko05150	K03739	dltB; membrane protein involved in D-alanine export	Buffington_201_006	7.75	0.099563	1	7.75	0.099563	0.0969356	T2D	Female	28.7	62
Bacteria	Firmicutes	Clostridia	Peptostreptococcales-Tissierellales	Peptostreptococcaceae	NA	NA	ASV_111	Staphylococcus aureus infection	ko05150	K03739	dltB; membrane protein involved in D-alanine export	Buffington_201_008	4.75	0.0882075	1	4.75	0.0882075	0.112693	HC	Female	35.8	54
Bacteria	Firmicutes	Clostridia	Peptostreptococcales-Tissierellales	Peptostreptococcaceae	NA	NA	ASV_111	Staphylococcus aureus infection	ko05150	K03739	dltB; membrane protein involved in D-alanine export	Buffington_201_010	3	0.0374766	1	3	0.0374766	0.010203	T2D	Female	33.5	64
Bacteria	Firmicutes	Clostridia	Peptostreptococcales-Tissierellales	Peptostreptococcaceae	NA	NA	ASV_111	Staphylococcus aureus infection	ko05150	K03739	dltB; membrane protein involved in D-alanine export	Buffington_201_011	39.5	0.482759	1	39.5	0.482759	0.947924	HC	Female	25	59
Bacteria	Firmicutes	Clostridia	Peptostreptococcales-Tissierellales	Peptostreptococcaceae	NA	NA	ASV_111	Staphylococcus aureus infection	ko05150	K03739	dltB; membrane protein involved in D-alanine export	Buffington_201_013	5.25	0.0948621	1	5.25	0.0948621	0.0332636	T2D	Male	45.4	67
Bacteria	Firmicutes	Clostridia	Peptostreptococcales-Tissierellales	Peptostreptococcaceae	NA	NA	ASV_111	Staphylococcus aureus infection	ko05150	K03740	dltD; D-alanine transfer protein	Buffington_201_001	0.75	0.00931652	1	0.75	0.00931652	0.00536673	T2D	Male	31.8	57
Bacteria	Firmicutes	Clostridia	Peptostreptococcales-Tissierellales	Peptostreptococcaceae	NA	NA	ASV_111	Staphylococcus aureus infection	ko05150	K03740	dltD; D-alanine transfer protein	Buffington_201_003	1	0.0124074	1	1	0.0124074	0.0488998	HC	Female	25.2	50
Bacteria	Firmicutes	Clostridia	Peptostreptococcales-Tissierellales	Peptostreptococcaceae	NA	NA	ASV_111	Staphylococcus aureus infection	ko05150	K03740	dltD; D-alanine transfer protein	Buffington_201_005	5.25	0.0556581	1	5.25	0.0556581	0.249406	HC	Female	34.5	53
Bacteria	Firmicutes	Clostridia	Peptostreptococcales-Tissierellales	Peptostreptococcaceae	NA	NA	ASV_111	Staphylococcus aureus infection	ko05150	K03740	dltD; D-alanine transfer protein	Buffington_201_006	7.75	0.099563	1	7.75	0.099563	0.0969356	T2D	Female	28.7	62
Bacteria	Firmicutes	Clostridia	Peptostreptococcales-Tissierellales	Peptostreptococcaceae	NA	NA	ASV_111	Staphylococcus aureus infection	ko05150	K03740	dltD; D-alanine transfer protein	Buffington_201_008	4.75	0.0882075	1	4.75	0.0882075	0.112693	HC	Female	35.8	54
Bacteria	Firmicutes	Clostridia	Peptostreptococcales-Tissierellales	Peptostreptococcaceae	NA	NA	ASV_111	Staphylococcus aureus infection	ko05150	K03740	dltD; D-alanine transfer protein	Buffington_201_010	3	0.0374766	1	3	0.0374766	0.010203	T2D	Female	33.5	64
Bacteria	Firmicutes	Clostridia	Peptostreptococcales-Tissierellales	Peptostreptococcaceae	NA	NA	ASV_111	Staphylococcus aureus infection	ko05150	K03740	dltD; D-alanine transfer protein	Buffington_201_011	39.5	0.482759	1	39.5	0.482759	0.947924	HC	Female	25	59
Bacteria	Firmicutes	Clostridia	Peptostreptococcales-Tissierellales	Peptostreptococcaceae	NA	NA	ASV_111	Staphylococcus aureus infection	ko05150	K03740	dltD; D-alanine transfer protein	Buffington_201_013	5.25	0.0948621	1	5.25	0.0948621	0.0332636	T2D	Male	45.4	67
Bacteria	Firmicutes	Clostridia	Peptostreptococcales-Tissierellales	Peptostreptococcaceae	NA	NA	ASV_111	Staphylococcus aureus infection	ko05150	K14188	dltC; D-alanine--poly(phosphoribitol) ligase subunit 2 [EC:6.1.1.13]	Buffington_201_001	0.75	0.00931652	1	0.75	0.00931652	0.00536673	T2D	Male	31.8	57
Bacteria	Firmicutes	Clostridia	Peptostreptococcales-Tissierellales	Peptostreptococcaceae	NA	NA	ASV_111	Staphylococcus aureus infection	ko05150	K14188	dltC; D-alanine--poly(phosphoribitol) ligase subunit 2 [EC:6.1.1.13]	Buffington_201_003	1	0.0124074	1	1	0.0124074	0.0542005	HC	Female	25.2	50
Bacteria	Firmicutes	Clostridia	Peptostreptococcales-Tissierellales	Peptostreptococcaceae	NA	NA	ASV_111	Staphylococcus aureus infection	ko05150	K14188	dltC; D-alanine--poly(phosphoribitol) ligase subunit 2 [EC:6.1.1.13]	Buffington_201_005	5.25	0.0556581	1	5.25	0.0556581	0.249406	HC	Female	34.5	53
Bacteria	Firmicutes	Clostridia	Peptostreptococcales-Tissierellales	Peptostreptococcaceae	NA	NA	ASV_111	Staphylococcus aureus infection	ko05150	K14188	dltC; D-alanine--poly(phosphoribitol) ligase subunit 2 [EC:6.1.1.13]	Buffington_201_006	7.75	0.099563	1	7.75	0.099563	0.0994227	T2D	Female	28.7	62
Bacteria	Firmicutes	Clostridia	Peptostreptococcales-Tissierellales	Peptostreptococcaceae	NA	NA	ASV_111	Staphylococcus aureus infection	ko05150	K14188	dltC; D-alanine--poly(phosphoribitol) ligase subunit 2 [EC:6.1.1.13]	Buffington_201_008	4.75	0.0882075	1	4.75	0.0882075	0.112693	HC	Female	35.8	54
Bacteria	Firmicutes	Clostridia	Peptostreptococcales-Tissierellales	Peptostreptococcaceae	NA	NA	ASV_111	Staphylococcus aureus infection	ko05150	K14188	dltC; D-alanine--poly(phosphoribitol) ligase subunit 2 [EC:6.1.1.13]	Buffington_201_010	3	0.0374766	1	3	0.0374766	0.0105252	T2D	Female	33.5	64
Bacteria	Firmicutes	Clostridia	Peptostreptococcales-Tissierellales	Peptostreptococcaceae	NA	NA	ASV_111	Staphylococcus aureus infection	ko05150	K14188	dltC; D-alanine--poly(phosphoribitol) ligase subunit 2 [EC:6.1.1.13]	Buffington_201_011	39.5	0.482759	1	39.5	0.482759	0.947924	HC	Female	25	59
Bacteria	Firmicutes	Clostridia	Peptostreptococcales-Tissierellales	Peptostreptococcaceae	NA	NA	ASV_111	Staphylococcus aureus infection	ko05150	K14188	dltC; D-alanine--poly(phosphoribitol) ligase subunit 2 [EC:6.1.1.13]	Buffington_201_013	5.25	0.0948621	1	5.25	0.0948621	0.0332636	T2D	Male	45.4	67
Bacteria	Firmicutes	Clostridia	Peptostreptococcales-Tissierellales	Peptostreptococcaceae	NA	NA	ASV_111	Staphylococcus aureus infection	ko05150	K14205	mprF, fmtC; phosphatidylglycerol lysyltransferase [EC:2.3.2.3]	Buffington_201_001	0.75	0.00931652	1	0.75	0.00931652	0.00320527	T2D	Male	31.8	57
Bacteria	Firmicutes	Clostridia	Peptostreptococcales-Tissierellales	Peptostreptococcaceae	NA	NA	ASV_111	Staphylococcus aureus infection	ko05150	K14205	mprF, fmtC; phosphatidylglycerol lysyltransferase [EC:2.3.2.3]	Buffington_201_003	1	0.0124074	1	1	0.0124074	0.0105876	HC	Female	25.2	50
Bacteria	Firmicutes	Clostridia	Peptostreptococcales-Tissierellales	Peptostreptococcaceae	NA	NA	ASV_111	Staphylococcus aureus infection	ko05150	K14205	mprF, fmtC; phosphatidylglycerol lysyltransferase [EC:2.3.2.3]	Buffington_201_005	5.25	0.0556581	1	5.25	0.0556581	0.121951	HC	Female	34.5	53
Bacteria	Firmicutes	Clostridia	Peptostreptococcales-Tissierellales	Peptostreptococcaceae	NA	NA	ASV_111	Staphylococcus aureus infection	ko05150	K14205	mprF, fmtC; phosphatidylglycerol lysyltransferase [EC:2.3.2.3]	Buffington_201_006	7.75	0.099563	1	7.75	0.099563	0.0681319	T2D	Female	28.7	62
Bacteria	Firmicutes	Clostridia	Peptostreptococcales-Tissierellales	Peptostreptococcaceae	NA	NA	ASV_111	Staphylococcus aureus infection	ko05150	K14205	mprF, fmtC; phosphatidylglycerol lysyltransferase [EC:2.3.2.3]	Buffington_201_008	4.75	0.0882075	1	4.75	0.0882075	0.14715	HC	Female	35.8	54
Bacteria	Firmicutes	Clostridia	Peptostreptococcales-Tissierellales	Peptostreptococcaceae	NA	NA	ASV_111	Staphylococcus aureus infection	ko05150	K14205	mprF, fmtC; phosphatidylglycerol lysyltransferase [EC:2.3.2.3]	Buffington_201_010	3	0.0374766	1	3	0.0374766	0.0588235	T2D	Female	33.5	64
Bacteria	Firmicutes	Clostridia	Peptostreptococcales-Tissierellales	Peptostreptococcaceae	NA	NA	ASV_111	Staphylococcus aureus infection	ko05150	K14205	mprF, fmtC; phosphatidylglycerol lysyltransferase [EC:2.3.2.3]	Buffington_201_011	39.5	0.482759	1	39.5	0.482759	0.618153	HC	Female	25	59
Bacteria	Firmicutes	Clostridia	Peptostreptococcales-Tissierellales	Peptostreptococcaceae	NA	NA	ASV_111	Staphylococcus aureus infection	ko05150	K14205	mprF, fmtC; phosphatidylglycerol lysyltransferase [EC:2.3.2.3]	Buffington_201_013	5.25	0.0948621	1	5.25	0.0948621	0.0473698	T2D	Male	45.4	67
Bacteria	Firmicutes	Clostridia	Lachnospirales	Lachnospiraceae	NA	NA	ASV_114	Staphylococcus aureus infection	ko05150	K11041	eta; exfoliative toxin A/B	Buffington_201_001	1.67	0.0207448	1	1.67	0.0207448	0.0129789	T2D	Male	31.8	57
Bacteria	Firmicutes	Clostridia	Lachnospirales	Lachnospiraceae	NA	NA	ASV_114	Staphylococcus aureus infection	ko05150	K11041	eta; exfoliative toxin A/B	Buffington_201_002	0.17	0.00276223	1	0.17	0.00276223	0.00119626	T2D	Male	39.5	59
Bacteria	Firmicutes	Clostridia	Lachnospirales	Lachnospiraceae	NA	NA	ASV_114	Staphylococcus aureus infection	ko05150	K11041	eta; exfoliative toxin A/B	Buffington_201_003	0.33	0.00409446	1	0.33	0.00409446	0.0140246	HC	Female	25.2	50
Bacteria	Firmicutes	Clostridia	Lachnospirales	Lachnospiraceae	NA	NA	ASV_114	Staphylococcus aureus infection	ko05150	K11041	eta; exfoliative toxin A/B	Buffington_201_005	4.17	0.0442084	1	4.17	0.0442084	0.149088	HC	Female	34.5	53
Bacteria	Firmicutes	Clostridia	Lachnospirales	Lachnospiraceae	NA	NA	ASV_114	Staphylococcus aureus infection	ko05150	K11041	eta; exfoliative toxin A/B	Buffington_201_007	21.67	0.2288	1	21.67	0.2288	0.200333	HC	Male	25.8	52
Bacteria	Firmicutes	Clostridia	Lachnospirales	Lachnospiraceae	NA	NA	ASV_114	Staphylococcus aureus infection	ko05150	K11041	eta; exfoliative toxin A/B	Buffington_201_008	1.67	0.0310119	1	1.67	0.0310119	0.0238333	HC	Female	35.8	54
Bacteria	Firmicutes	Clostridia	Lachnospirales	Lachnospiraceae	NA	NA	ASV_114	Staphylococcus aureus infection	ko05150	K11041	eta; exfoliative toxin A/B	Buffington_201_009	9.5	0.164082	1	9.5	0.164082	0.204433	HC	Female	21.1	56
Bacteria	Firmicutes	Clostridia	Lachnospirales	Lachnospiraceae	NA	NA	ASV_114	Staphylococcus aureus infection	ko05150	K11041	eta; exfoliative toxin A/B	Buffington_201_010	0.83	0.0103685	1	0.83	0.0103685	0.00233566	T2D	Female	33.5	64
Bacteria	Firmicutes	Clostridia	Lachnospirales	Lachnospiraceae	NA	NA	ASV_114	Staphylococcus aureus infection	ko05150	K11041	eta; exfoliative toxin A/B	Buffington_201_011	0.67	0.00818858	1	0.67	0.00818858	0.014005	HC	Female	25	59
Bacteria	Firmicutes	Clostridia	Lachnospirales	Lachnospiraceae	NA	NA	ASV_114	Staphylococcus aureus infection	ko05150	K11041	eta; exfoliative toxin A/B	Buffington_201_013	3.33	0.0601697	1	3.33	0.0601697	0.03201	T2D	Male	45.4	67
Bacteria	Firmicutes	Clostridia	Lachnospirales	Lachnospiraceae	Lachnoclostridium	NA	ASV_122	Staphylococcus aureus infection	ko05150	K14205	mprF, fmtC; phosphatidylglycerol lysyltransferase [EC:2.3.2.3]	Buffington_201_002	1	0.0162484	1	1	0.0162484	0.00137832	T2D	Male	39.5	59
Bacteria	Firmicutes	Clostridia	Lachnospirales	Lachnospiraceae	Lachnoclostridium	NA	ASV_122	Staphylococcus aureus infection	ko05150	K14205	mprF, fmtC; phosphatidylglycerol lysyltransferase [EC:2.3.2.3]	Buffington_201_005	2	0.0212031	1	2	0.0212031	0.0464576	HC	Female	34.5	53
Bacteria	Firmicutes	Clostridia	Lachnospirales	Lachnospiraceae	Lachnoclostridium	NA	ASV_122	Staphylococcus aureus infection	ko05150	K14205	mprF, fmtC; phosphatidylglycerol lysyltransferase [EC:2.3.2.3]	Buffington_201_007	14	0.147817	1	14	0.147817	0.0958904	HC	Male	25.8	52
Bacteria	Firmicutes	Clostridia	Lachnospirales	Lachnospiraceae	Lachnoclostridium	NA	ASV_122	Staphylococcus aureus infection	ko05150	K14205	mprF, fmtC; phosphatidylglycerol lysyltransferase [EC:2.3.2.3]	Buffington_201_009	3	0.0518153	1	3	0.0518153	0.0247668	HC	Female	21.1	56
Bacteria	Firmicutes	Clostridia	Lachnospirales	Lachnospiraceae	Lachnoclostridium	NA	ASV_122	Staphylococcus aureus infection	ko05150	K14205	mprF, fmtC; phosphatidylglycerol lysyltransferase [EC:2.3.2.3]	Buffington_201_010	5	0.062461	1	5	0.062461	0.0980392	T2D	Female	33.5	64
Bacteria	Firmicutes	Clostridia	Lachnospirales	Lachnospiraceae	Lachnoclostridium	NA	ASV_122	Staphylococcus aureus infection	ko05150	K14205	mprF, fmtC; phosphatidylglycerol lysyltransferase [EC:2.3.2.3]	Buffington_201_014	219	2.63527	1	219	2.63527	0.930331	T2D	Female	28.5	55
Bacteria	NA	NA	NA	NA	NA	NA	ASV_127	Staphylococcus aureus infection	ko05150	K03367	dltA; D-alanine--poly(phosphoribitol) ligase subunit 1 [EC:6.1.1.13]	Buffington_201_001	111	1.37884	1	111	1.37884	0.361858	T2D	Male	31.8	57
Bacteria	NA	NA	NA	NA	NA	NA	ASV_127	Staphylococcus aureus infection	ko05150	K03367	dltA; D-alanine--poly(phosphoribitol) ligase subunit 1 [EC:6.1.1.13]	Buffington_201_003	6	0.0744446	1	6	0.0744446	0.169252	HC	Female	25.2	50
Bacteria	NA	NA	NA	NA	NA	NA	ASV_127	Staphylococcus aureus infection	ko05150	K03367	dltA; D-alanine--poly(phosphoribitol) ligase subunit 1 [EC:6.1.1.13]	Buffington_201_005	0.5	0.00530077	1	0.5	0.00530077	0.0133156	HC	Female	34.5	53
Bacteria	Firmicutes	Bacilli	Erysipelotrichales	Erysipelotrichaceae	Faecalitalea	NA	ASV_128	Bacterial invasion of epithelial cells	ko05100	K13730	inlA; internalin A	Buffington_201_002	1	0.0162484	1	1	0.0162484	0.0625	T2D	Male	39.5	59
Bacteria	Firmicutes	Bacilli	Erysipelotrichales	Erysipelotrichaceae	Faecalitalea	NA	ASV_128	Bacterial invasion of epithelial cells	ko05100	K13730	inlA; internalin A	Buffington_201_006	4	0.0513873	1	4	0.0513873	0.444444	T2D	Female	28.7	62
Bacteria	Firmicutes	Bacilli	Erysipelotrichales	Erysipelotrichaceae	Faecalitalea	NA	ASV_128	Bacterial invasion of epithelial cells	ko05100	K13730	inlA; internalin A	Buffington_201_007	12	0.1267	1	12	0.1267	0.367309	HC	Male	25.8	52
Bacteria	Firmicutes	Bacilli	Erysipelotrichales	Erysipelotrichaceae	Faecalitalea	NA	ASV_128	Bacterial invasion of epithelial cells	ko05100	K13730	inlA; internalin A	Buffington_201_009	183	3.16073	1	183	3.16073	0.777631	HC	Female	21.1	56
Bacteria	Firmicutes	Bacilli	Erysipelotrichales	Erysipelotrichaceae	Faecalitalea	NA	ASV_128	Bacterial invasion of epithelial cells	ko05100	K13730	inlA; internalin A	Buffington_201_010	31	0.387258	1	31	0.387258	0.584906	T2D	Female	33.5	64
Bacteria	Bacteroidota	Bacteroidia	Bacteroidales	Marinifilaceae	Butyricimonas	NA	ASV_133	alpha-Linolenic acid metabolism	ko00592	K01058	pldA; phospholipase A1/A2 [EC:3.1.1.32 3.1.1.4]	Buffington_201_005	191	2.02489	1	191	2.02489	0.761593	HC	Female	34.5	53
Bacteria	Bacteroidota	Bacteroidia	Bacteroidales	Marinifilaceae	Butyricimonas	NA	ASV_133	alpha-Linolenic acid metabolism	ko00592	K01058	pldA; phospholipase A1/A2 [EC:3.1.1.32 3.1.1.4]	Buffington_201_011	25	0.305544	1	25	0.305544	0.114663	HC	Female	25	59
Bacteria	Bacteroidota	Bacteroidia	Bacteroidales	Marinifilaceae	Butyricimonas	NA	ASV_133	alpha-Linolenic acid metabolism	ko00592	K01058	pldA; phospholipase A1/A2 [EC:3.1.1.32 3.1.1.4]	Buffington_201_013	3	0.0542069	1	3	0.0542069	0.0128052	T2D	Male	45.4	67
Bacteria	Firmicutes	Bacilli	Lactobacillales	Lactobacillaceae	Lactobacillus	NA	ASV_136	Staphylococcus aureus infection	ko05150	K03367	dltA; D-alanine--poly(phosphoribitol) ligase subunit 1 [EC:6.1.1.13]	Buffington_201_002	206	3.34718	1	206	3.34718	0.217096	T2D	Male	39.5	59
Bacteria	Firmicutes	Bacilli	Lactobacillales	Lactobacillaceae	Lactobacillus	NA	ASV_136	Staphylococcus aureus infection	ko05150	K03367	dltA; D-alanine--poly(phosphoribitol) ligase subunit 1 [EC:6.1.1.13]	Buffington_201_003	1	0.0124074	1	1	0.0124074	0.0282087	HC	Female	25.2	50
Bacteria	Firmicutes	Bacilli	Lactobacillales	Lactobacillaceae	Lactobacillus	NA	ASV_136	Staphylococcus aureus infection	ko05150	K03739	dltB; membrane protein involved in D-alanine export	Buffington_201_002	206	3.34718	1	206	3.34718	0.220583	T2D	Male	39.5	59
Bacteria	Firmicutes	Bacilli	Lactobacillales	Lactobacillaceae	Lactobacillus	NA	ASV_136	Staphylococcus aureus infection	ko05150	K03739	dltB; membrane protein involved in D-alanine export	Buffington_201_003	1	0.0124074	1	1	0.0124074	0.0488998	HC	Female	25.2	50
Bacteria	Firmicutes	Bacilli	Lactobacillales	Lactobacillaceae	Lactobacillus	NA	ASV_136	Staphylococcus aureus infection	ko05150	K03740	dltD; D-alanine transfer protein	Buffington_201_002	206	3.34718	1	206	3.34718	0.220583	T2D	Male	39.5	59
Bacteria	Firmicutes	Bacilli	Lactobacillales	Lactobacillaceae	Lactobacillus	NA	ASV_136	Staphylococcus aureus infection	ko05150	K03740	dltD; D-alanine transfer protein	Buffington_201_003	1	0.0124074	1	1	0.0124074	0.0488998	HC	Female	25.2	50
Bacteria	Firmicutes	Bacilli	Lactobacillales	Lactobacillaceae	Lactobacillus	NA	ASV_136	Staphylococcus aureus infection	ko05150	K14188	dltC; D-alanine--poly(phosphoribitol) ligase subunit 2 [EC:6.1.1.13]	Buffington_201_002	206	3.34718	1	206	3.34718	0.222009	T2D	Male	39.5	59
Bacteria	Firmicutes	Bacilli	Lactobacillales	Lactobacillaceae	Lactobacillus	NA	ASV_136	Staphylococcus aureus infection	ko05150	K14188	dltC; D-alanine--poly(phosphoribitol) ligase subunit 2 [EC:6.1.1.13]	Buffington_201_003	1	0.0124074	1	1	0.0124074	0.0542005	HC	Female	25.2	50
Bacteria	Firmicutes	Bacilli	Lactobacillales	Lactobacillaceae	Lactobacillus	NA	ASV_136	Staphylococcus aureus infection	ko05150	K14192	clfB; clumping factor B	Buffington_201_002	206	3.34718	1	206	3.34718	1	T2D	Male	39.5	59
Bacteria	Firmicutes	Bacilli	Lactobacillales	Lactobacillaceae	Lactobacillus	NA	ASV_136	Staphylococcus aureus infection	ko05150	K14192	clfB; clumping factor B	Buffington_201_003	1	0.0124074	1	1	0.0124074	1	HC	Female	25.2	50
Bacteria	Firmicutes	Clostridia	Lachnospirales	Lachnospiraceae	NA	NA	ASV_139	Staphylococcus aureus infection	ko05150	K11041	eta; exfoliative toxin A/B	Buffington_201_001	2	0.024844	1	2	0.024844	0.0155436	T2D	Male	31.8	57
Bacteria	Firmicutes	Clostridia	Lachnospirales	Lachnospiraceae	NA	NA	ASV_139	Staphylococcus aureus infection	ko05150	K11041	eta; exfoliative toxin A/B	Buffington_201_002	1	0.0162484	1	1	0.0162484	0.0070368	T2D	Male	39.5	59
Bacteria	Firmicutes	Clostridia	Lachnospirales	Lachnospiraceae	NA	NA	ASV_139	Staphylococcus aureus infection	ko05150	K11041	eta; exfoliative toxin A/B	Buffington_201_005	1	0.0106015	1	1	0.0106015	0.0357526	HC	Female	34.5	53
Bacteria	Firmicutes	Clostridia	Lachnospirales	Lachnospiraceae	NA	NA	ASV_139	Staphylococcus aureus infection	ko05150	K11041	eta; exfoliative toxin A/B	Buffington_201_006	5	0.0642342	1	5	0.0642342	0.0600962	T2D	Female	28.7	62
Bacteria	Firmicutes	Clostridia	Lachnospirales	Lachnospiraceae	NA	NA	ASV_139	Staphylococcus aureus infection	ko05150	K11041	eta; exfoliative toxin A/B	Buffington_201_007	5	0.0527918	1	5	0.0527918	0.0462235	HC	Male	25.8	52
Bacteria	Firmicutes	Clostridia	Lachnospirales	Lachnospiraceae	NA	NA	ASV_139	Staphylococcus aureus infection	ko05150	K11041	eta; exfoliative toxin A/B	Buffington_201_009	4	0.069087	1	4	0.069087	0.086077	HC	Female	21.1	56
Bacteria	Firmicutes	Clostridia	Lachnospirales	Lachnospiraceae	NA	NA	ASV_139	Staphylococcus aureus infection	ko05150	K11041	eta; exfoliative toxin A/B	Buffington_201_010	7	0.0874453	1	7	0.0874453	0.0196983	T2D	Female	33.5	64
Bacteria	Firmicutes	Clostridia	Lachnospirales	Lachnospiraceae	NA	NA	ASV_139	Staphylococcus aureus infection	ko05150	K11041	eta; exfoliative toxin A/B	Buffington_201_014	178	2.14191	1	178	2.14191	0.220753	T2D	Female	28.5	55
Bacteria	Firmicutes	Bacilli	Lactobacillales	Streptococcaceae	Streptococcus	NA	ASV_141	Bacterial invasion of epithelial cells	ko05100	K13732	fnbA; fibronectin-binding protein A	Buffington_201_002	66	1.0724	1	66	1.0724	0.736607	T2D	Male	39.5	59
Bacteria	Firmicutes	Bacilli	Lactobacillales	Streptococcaceae	Streptococcus	NA	ASV_141	Bacterial invasion of epithelial cells	ko05100	K13732	fnbA; fibronectin-binding protein A	Buffington_201_005	1	0.0106015	1	1	0.0106015	0.060241	HC	Female	34.5	53
Bacteria	Firmicutes	Bacilli	Lactobacillales	Streptococcaceae	Streptococcus	NA	ASV_141	Bacterial invasion of epithelial cells	ko05100	K13732	fnbA; fibronectin-binding protein A	Buffington_201_006	13	0.167009	1	13	0.167009	0.111111	T2D	Female	28.7	62
Bacteria	Firmicutes	Bacilli	Lactobacillales	Streptococcaceae	Streptococcus	NA	ASV_141	Bacterial invasion of epithelial cells	ko05100	K13732	fnbA; fibronectin-binding protein A	Buffington_201_008	11	0.20427	1	11	0.20427	0.232068	HC	Female	35.8	54
Bacteria	Firmicutes	Bacilli	Lactobacillales	Streptococcaceae	Streptococcus	NA	ASV_141	Bacterial invasion of epithelial cells	ko05100	K13732	fnbA; fibronectin-binding protein A	Buffington_201_009	1	0.0172718	1	1	0.0172718	0.217391	HC	Female	21.1	56
Bacteria	Firmicutes	Bacilli	Lactobacillales	Streptococcaceae	Streptococcus	NA	ASV_141	Bacterial invasion of epithelial cells	ko05100	K13732	fnbA; fibronectin-binding protein A	Buffington_201_010	49	0.612117	1	49	0.612117	0.362963	T2D	Female	33.5	64
Bacteria	Firmicutes	Bacilli	Lactobacillales	Streptococcaceae	Streptococcus	NA	ASV_141	Bacterial invasion of epithelial cells	ko05100	K13732	fnbA; fibronectin-binding protein A	Buffington_201_013	41	0.740828	1	41	0.740828	0.469108	T2D	Male	45.4	67
Bacteria	Firmicutes	Bacilli	Lactobacillales	Streptococcaceae	Streptococcus	NA	ASV_141	Bacterial invasion of epithelial cells	ko05100	K13732	fnbA; fibronectin-binding protein A	Buffington_201_014	3	0.0360996	1	3	0.0360996	0.116279	T2D	Female	28.5	55
Bacteria	Firmicutes	Bacilli	Lactobacillales	Streptococcaceae	Streptococcus	NA	ASV_141	Staphylococcus aureus infection	ko05150	K03367	dltA; D-alanine--poly(phosphoribitol) ligase subunit 1 [EC:6.1.1.13]	Buffington_201_002	66	1.0724	1	66	1.0724	0.069555	T2D	Male	39.5	59
Bacteria	Firmicutes	Bacilli	Lactobacillales	Streptococcaceae	Streptococcus	NA	ASV_141	Staphylococcus aureus infection	ko05150	K03367	dltA; D-alanine--poly(phosphoribitol) ligase subunit 1 [EC:6.1.1.13]	Buffington_201_005	1	0.0106015	1	1	0.0106015	0.0266312	HC	Female	34.5	53
Bacteria	Firmicutes	Bacilli	Lactobacillales	Streptococcaceae	Streptococcus	NA	ASV_141	Staphylococcus aureus infection	ko05150	K03367	dltA; D-alanine--poly(phosphoribitol) ligase subunit 1 [EC:6.1.1.13]	Buffington_201_006	13	0.167009	1	13	0.167009	0.151251	T2D	Female	28.7	62
Bacteria	Firmicutes	Bacilli	Lactobacillales	Streptococcaceae	Streptococcus	NA	ASV_141	Staphylococcus aureus infection	ko05150	K03367	dltA; D-alanine--poly(phosphoribitol) ligase subunit 1 [EC:6.1.1.13]	Buffington_201_008	11	0.20427	1	11	0.20427	0.223805	HC	Female	35.8	54
Bacteria	Firmicutes	Bacilli	Lactobacillales	Streptococcaceae	Streptococcus	NA	ASV_141	Staphylococcus aureus infection	ko05150	K03367	dltA; D-alanine--poly(phosphoribitol) ligase subunit 1 [EC:6.1.1.13]	Buffington_201_009	1	0.0172718	1	1	0.0172718	0.0312793	HC	Female	21.1	56
Bacteria	Firmicutes	Bacilli	Lactobacillales	Streptococcaceae	Streptococcus	NA	ASV_141	Staphylococcus aureus infection	ko05150	K03367	dltA; D-alanine--poly(phosphoribitol) ligase subunit 1 [EC:6.1.1.13]	Buffington_201_010	49	0.612117	1	49	0.612117	0.149149	T2D	Female	33.5	64
Bacteria	Firmicutes	Bacilli	Lactobacillales	Streptococcaceae	Streptococcus	NA	ASV_141	Staphylococcus aureus infection	ko05150	K03367	dltA; D-alanine--poly(phosphoribitol) ligase subunit 1 [EC:6.1.1.13]	Buffington_201_013	41	0.740828	1	41	0.740828	0.257328	T2D	Male	45.4	67
Bacteria	Firmicutes	Bacilli	Lactobacillales	Streptococcaceae	Streptococcus	NA	ASV_141	Staphylococcus aureus infection	ko05150	K03367	dltA; D-alanine--poly(phosphoribitol) ligase subunit 1 [EC:6.1.1.13]	Buffington_201_014	3	0.0360996	1	3	0.0360996	0.0176129	T2D	Female	28.5	55
Bacteria	Firmicutes	Bacilli	Lactobacillales	Streptococcaceae	Streptococcus	NA	ASV_141	Staphylococcus aureus infection	ko05150	K03739	dltB; membrane protein involved in D-alanine export	Buffington_201_002	66	1.0724	1	66	1.0724	0.0706721	T2D	Male	39.5	59
Bacteria	Firmicutes	Bacilli	Lactobacillales	Streptococcaceae	Streptococcus	NA	ASV_141	Staphylococcus aureus infection	ko05150	K03739	dltB; membrane protein involved in D-alanine export	Buffington_201_005	1	0.0106015	1	1	0.0106015	0.0475059	HC	Female	34.5	53
Bacteria	Firmicutes	Bacilli	Lactobacillales	Streptococcaceae	Streptococcus	NA	ASV_141	Staphylococcus aureus infection	ko05150	K03739	dltB; membrane protein involved in D-alanine export	Buffington_201_006	13	0.167009	1	13	0.167009	0.162602	T2D	Female	28.7	62
Bacteria	Firmicutes	Bacilli	Lactobacillales	Streptococcaceae	Streptococcus	NA	ASV_141	Staphylococcus aureus infection	ko05150	K03739	dltB; membrane protein involved in D-alanine export	Buffington_201_008	11	0.20427	1	11	0.20427	0.260973	HC	Female	35.8	54
Bacteria	Firmicutes	Bacilli	Lactobacillales	Streptococcaceae	Streptococcus	NA	ASV_141	Staphylococcus aureus infection	ko05150	K03739	dltB; membrane protein involved in D-alanine export	Buffington_201_009	1	0.0172718	1	1	0.0172718	0.0668003	HC	Female	21.1	56
Bacteria	Firmicutes	Bacilli	Lactobacillales	Streptococcaceae	Streptococcus	NA	ASV_141	Staphylococcus aureus infection	ko05150	K03739	dltB; membrane protein involved in D-alanine export	Buffington_201_010	49	0.612117	1	49	0.612117	0.16665	T2D	Female	33.5	64
Bacteria	Firmicutes	Bacilli	Lactobacillales	Streptococcaceae	Streptococcus	NA	ASV_141	Staphylococcus aureus infection	ko05150	K03739	dltB; membrane protein involved in D-alanine export	Buffington_201_013	41	0.740828	1	41	0.740828	0.259773	T2D	Male	45.4	67
Bacteria	Firmicutes	Bacilli	Lactobacillales	Streptococcaceae	Streptococcus	NA	ASV_141	Staphylococcus aureus infection	ko05150	K03739	dltB; membrane protein involved in D-alanine export	Buffington_201_014	3	0.0360996	1	3	0.0360996	0.0297236	T2D	Female	28.5	55
Bacteria	Firmicutes	Bacilli	Lactobacillales	Streptococcaceae	Streptococcus	NA	ASV_141	Staphylococcus aureus infection	ko05150	K03740	dltD; D-alanine transfer protein	Buffington_201_002	66	1.0724	1	66	1.0724	0.0706721	T2D	Male	39.5	59
Bacteria	Firmicutes	Bacilli	Lactobacillales	Streptococcaceae	Streptococcus	NA	ASV_141	Staphylococcus aureus infection	ko05150	K03740	dltD; D-alanine transfer protein	Buffington_201_005	1	0.0106015	1	1	0.0106015	0.0475059	HC	Female	34.5	53
Bacteria	Firmicutes	Bacilli	Lactobacillales	Streptococcaceae	Streptococcus	NA	ASV_141	Staphylococcus aureus infection	ko05150	K03740	dltD; D-alanine transfer protein	Buffington_201_006	13	0.167009	1	13	0.167009	0.162602	T2D	Female	28.7	62
Bacteria	Firmicutes	Bacilli	Lactobacillales	Streptococcaceae	Streptococcus	NA	ASV_141	Staphylococcus aureus infection	ko05150	K03740	dltD; D-alanine transfer protein	Buffington_201_008	11	0.20427	1	11	0.20427	0.260973	HC	Female	35.8	54
Bacteria	Firmicutes	Bacilli	Lactobacillales	Streptococcaceae	Streptococcus	NA	ASV_141	Staphylococcus aureus infection	ko05150	K03740	dltD; D-alanine transfer protein	Buffington_201_009	1	0.0172718	1	1	0.0172718	0.0668003	HC	Female	21.1	56
Bacteria	Firmicutes	Bacilli	Lactobacillales	Streptococcaceae	Streptococcus	NA	ASV_141	Staphylococcus aureus infection	ko05150	K03740	dltD; D-alanine transfer protein	Buffington_201_010	49	0.612117	1	49	0.612117	0.16665	T2D	Female	33.5	64
Bacteria	Firmicutes	Bacilli	Lactobacillales	Streptococcaceae	Streptococcus	NA	ASV_141	Staphylococcus aureus infection	ko05150	K03740	dltD; D-alanine transfer protein	Buffington_201_013	41	0.740828	1	41	0.740828	0.259773	T2D	Male	45.4	67
Bacteria	Firmicutes	Bacilli	Lactobacillales	Streptococcaceae	Streptococcus	NA	ASV_141	Staphylococcus aureus infection	ko05150	K03740	dltD; D-alanine transfer protein	Buffington_201_014	3	0.0360996	1	3	0.0360996	0.0297236	T2D	Female	28.5	55
Bacteria	Firmicutes	Bacilli	Lactobacillales	Streptococcaceae	Streptococcus	NA	ASV_141	Staphylococcus aureus infection	ko05150	K11041	eta; exfoliative toxin A/B	Buffington_201_002	66	1.0724	1	66	1.0724	0.464429	T2D	Male	39.5	59
Bacteria	Firmicutes	Bacilli	Lactobacillales	Streptococcaceae	Streptococcus	NA	ASV_141	Staphylococcus aureus infection	ko05150	K11041	eta; exfoliative toxin A/B	Buffington_201_005	1	0.0106015	1	1	0.0106015	0.0357526	HC	Female	34.5	53
Bacteria	Firmicutes	Bacilli	Lactobacillales	Streptococcaceae	Streptococcus	NA	ASV_141	Staphylococcus aureus infection	ko05150	K11041	eta; exfoliative toxin A/B	Buffington_201_006	13	0.167009	1	13	0.167009	0.15625	T2D	Female	28.7	62
Bacteria	Firmicutes	Bacilli	Lactobacillales	Streptococcaceae	Streptococcus	NA	ASV_141	Staphylococcus aureus infection	ko05150	K11041	eta; exfoliative toxin A/B	Buffington_201_008	11	0.20427	1	11	0.20427	0.156986	HC	Female	35.8	54
Bacteria	Firmicutes	Bacilli	Lactobacillales	Streptococcaceae	Streptococcus	NA	ASV_141	Staphylococcus aureus infection	ko05150	K11041	eta; exfoliative toxin A/B	Buffington_201_009	1	0.0172718	1	1	0.0172718	0.0215193	HC	Female	21.1	56
Bacteria	Firmicutes	Bacilli	Lactobacillales	Streptococcaceae	Streptococcus	NA	ASV_141	Staphylococcus aureus infection	ko05150	K11041	eta; exfoliative toxin A/B	Buffington_201_010	49	0.612117	1	49	0.612117	0.137888	T2D	Female	33.5	64
Bacteria	Firmicutes	Bacilli	Lactobacillales	Streptococcaceae	Streptococcus	NA	ASV_141	Staphylococcus aureus infection	ko05150	K11041	eta; exfoliative toxin A/B	Buffington_201_013	41	0.740828	1	41	0.740828	0.394117	T2D	Male	45.4	67
Bacteria	Firmicutes	Bacilli	Lactobacillales	Streptococcaceae	Streptococcus	NA	ASV_141	Staphylococcus aureus infection	ko05150	K11041	eta; exfoliative toxin A/B	Buffington_201_014	3	0.0360996	1	3	0.0360996	0.00372056	T2D	Female	28.5	55
Bacteria	Firmicutes	Bacilli	Lactobacillales	Streptococcaceae	Streptococcus	NA	ASV_141	Staphylococcus aureus infection	ko05150	K14188	dltC; D-alanine--poly(phosphoribitol) ligase subunit 2 [EC:6.1.1.13]	Buffington_201_002	66	1.0724	1	66	1.0724	0.0711291	T2D	Male	39.5	59
Bacteria	Firmicutes	Bacilli	Lactobacillales	Streptococcaceae	Streptococcus	NA	ASV_141	Staphylococcus aureus infection	ko05150	K14188	dltC; D-alanine--poly(phosphoribitol) ligase subunit 2 [EC:6.1.1.13]	Buffington_201_005	1	0.0106015	1	1	0.0106015	0.0475059	HC	Female	34.5	53
Bacteria	Firmicutes	Bacilli	Lactobacillales	Streptococcaceae	Streptococcus	NA	ASV_141	Staphylococcus aureus infection	ko05150	K14188	dltC; D-alanine--poly(phosphoribitol) ligase subunit 2 [EC:6.1.1.13]	Buffington_201_006	13	0.167009	1	13	0.167009	0.166774	T2D	Female	28.7	62
Bacteria	Firmicutes	Bacilli	Lactobacillales	Streptococcaceae	Streptococcus	NA	ASV_141	Staphylococcus aureus infection	ko05150	K14188	dltC; D-alanine--poly(phosphoribitol) ligase subunit 2 [EC:6.1.1.13]	Buffington_201_008	11	0.20427	1	11	0.20427	0.260973	HC	Female	35.8	54
Bacteria	Firmicutes	Bacilli	Lactobacillales	Streptococcaceae	Streptococcus	NA	ASV_141	Staphylococcus aureus infection	ko05150	K14188	dltC; D-alanine--poly(phosphoribitol) ligase subunit 2 [EC:6.1.1.13]	Buffington_201_009	1	0.0172718	1	1	0.0172718	0.201207	HC	Female	21.1	56
Bacteria	Firmicutes	Bacilli	Lactobacillales	Streptococcaceae	Streptococcus	NA	ASV_141	Staphylococcus aureus infection	ko05150	K14188	dltC; D-alanine--poly(phosphoribitol) ligase subunit 2 [EC:6.1.1.13]	Buffington_201_010	49	0.612117	1	49	0.612117	0.171912	T2D	Female	33.5	64
Bacteria	Firmicutes	Bacilli	Lactobacillales	Streptococcaceae	Streptococcus	NA	ASV_141	Staphylococcus aureus infection	ko05150	K14188	dltC; D-alanine--poly(phosphoribitol) ligase subunit 2 [EC:6.1.1.13]	Buffington_201_013	41	0.740828	1	41	0.740828	0.259773	T2D	Male	45.4	67
Bacteria	Firmicutes	Bacilli	Lactobacillales	Streptococcaceae	Streptococcus	NA	ASV_141	Staphylococcus aureus infection	ko05150	K14188	dltC; D-alanine--poly(phosphoribitol) ligase subunit 2 [EC:6.1.1.13]	Buffington_201_014	3	0.0360996	1	3	0.0360996	0.118437	T2D	Female	28.5	55
Bacteria	Firmicutes	Clostridia	Lachnospirales	Lachnospiraceae	NA	NA	ASV_145	Staphylococcus aureus infection	ko05150	K11041	eta; exfoliative toxin A/B	Buffington_201_001	13	0.161486	1	13	0.161486	0.101034	T2D	Male	31.8	57
Bacteria	Firmicutes	Clostridia	Lachnospirales	Lachnospiraceae	NA	NA	ASV_145	Staphylococcus aureus infection	ko05150	K11041	eta; exfoliative toxin A/B	Buffington_201_002	5.17	0.0840044	1	5.17	0.0840044	0.0363803	T2D	Male	39.5	59
Bacteria	Firmicutes	Clostridia	Lachnospirales	Lachnospiraceae	NA	NA	ASV_145	Staphylococcus aureus infection	ko05150	K11041	eta; exfoliative toxin A/B	Buffington_201_003	6	0.0744446	1	6	0.0744446	0.254994	HC	Female	25.2	50
Bacteria	Firmicutes	Clostridia	Lachnospirales	Lachnospiraceae	NA	NA	ASV_145	Staphylococcus aureus infection	ko05150	K11041	eta; exfoliative toxin A/B	Buffington_201_005	0.5	0.00530077	1	0.5	0.00530077	0.0178763	HC	Female	34.5	53
Bacteria	Firmicutes	Clostridia	Lachnospirales	Lachnospiraceae	NA	NA	ASV_145	Staphylococcus aureus infection	ko05150	K11041	eta; exfoliative toxin A/B	Buffington_201_006	1	0.0128468	1	1	0.0128468	0.0120192	T2D	Female	28.7	62
Bacteria	Firmicutes	Clostridia	Lachnospirales	Lachnospiraceae	NA	NA	ASV_145	Staphylococcus aureus infection	ko05150	K11041	eta; exfoliative toxin A/B	Buffington_201_007	0.5	0.00527918	1	0.5	0.00527918	0.00462235	HC	Male	25.8	52
Bacteria	Firmicutes	Clostridia	Lachnospirales	Lachnospiraceae	NA	NA	ASV_145	Staphylococcus aureus infection	ko05150	K11041	eta; exfoliative toxin A/B	Buffington_201_013	3	0.0542069	1	3	0.0542069	0.0288378	T2D	Male	45.4	67
Bacteria	Firmicutes	Clostridia	Lachnospirales	Lachnospiraceae	NA	NA	ASV_146	Staphylococcus aureus infection	ko05150	K03367	dltA; D-alanine--poly(phosphoribitol) ligase subunit 1 [EC:6.1.1.13]	Buffington_201_005	2	0.0212031	1	2	0.0212031	0.0532623	HC	Female	34.5	53
Bacteria	Firmicutes	Clostridia	Lachnospirales	Lachnospiraceae	NA	NA	ASV_146	Staphylococcus aureus infection	ko05150	K03367	dltA; D-alanine--poly(phosphoribitol) ligase subunit 1 [EC:6.1.1.13]	Buffington_201_009	2	0.0345435	1	2	0.0345435	0.0625586	HC	Female	21.1	56
Bacteria	Firmicutes	Clostridia	Lachnospirales	Lachnospiraceae	NA	NA	ASV_146	Staphylococcus aureus infection	ko05150	K03367	dltA; D-alanine--poly(phosphoribitol) ligase subunit 1 [EC:6.1.1.13]	Buffington_201_010	170	2.12367	1	170	2.12367	0.517457	T2D	Female	33.5	64
Bacteria	Firmicutes	Clostridia	Lachnospirales	Lachnospiraceae	NA	NA	ASV_146	Staphylococcus aureus infection	ko05150	K03739	dltB; membrane protein involved in D-alanine export	Buffington_201_005	2	0.0212031	1	2	0.0212031	0.0950119	HC	Female	34.5	53
Bacteria	Firmicutes	Clostridia	Lachnospirales	Lachnospiraceae	NA	NA	ASV_146	Staphylococcus aureus infection	ko05150	K03739	dltB; membrane protein involved in D-alanine export	Buffington_201_009	2	0.0345435	1	2	0.0345435	0.133601	HC	Female	21.1	56
Bacteria	Firmicutes	Clostridia	Lachnospirales	Lachnospiraceae	NA	NA	ASV_146	Staphylococcus aureus infection	ko05150	K03739	dltB; membrane protein involved in D-alanine export	Buffington_201_010	170	2.12367	1	170	2.12367	0.578172	T2D	Female	33.5	64
Bacteria	Firmicutes	Clostridia	Lachnospirales	Lachnospiraceae	NA	NA	ASV_146	Staphylococcus aureus infection	ko05150	K03740	dltD; D-alanine transfer protein	Buffington_201_005	2	0.0212031	1	2	0.0212031	0.0950119	HC	Female	34.5	53
Bacteria	Firmicutes	Clostridia	Lachnospirales	Lachnospiraceae	NA	NA	ASV_146	Staphylococcus aureus infection	ko05150	K03740	dltD; D-alanine transfer protein	Buffington_201_009	2	0.0345435	1	2	0.0345435	0.133601	HC	Female	21.1	56
Bacteria	Firmicutes	Clostridia	Lachnospirales	Lachnospiraceae	NA	NA	ASV_146	Staphylococcus aureus infection	ko05150	K03740	dltD; D-alanine transfer protein	Buffington_201_010	170	2.12367	1	170	2.12367	0.578172	T2D	Female	33.5	64
Bacteria	Firmicutes	Clostridia	Lachnospirales	Lachnospiraceae	NA	NA	ASV_146	Staphylococcus aureus infection	ko05150	K14188	dltC; D-alanine--poly(phosphoribitol) ligase subunit 2 [EC:6.1.1.13]	Buffington_201_005	2	0.0212031	1	2	0.0212031	0.0950119	HC	Female	34.5	53
Bacteria	Firmicutes	Clostridia	Lachnospirales	Lachnospiraceae	NA	NA	ASV_146	Staphylococcus aureus infection	ko05150	K14188	dltC; D-alanine--poly(phosphoribitol) ligase subunit 2 [EC:6.1.1.13]	Buffington_201_009	2	0.0345435	1	2	0.0345435	0.402414	HC	Female	21.1	56
Bacteria	Firmicutes	Clostridia	Lachnospirales	Lachnospiraceae	NA	NA	ASV_146	Staphylococcus aureus infection	ko05150	K14188	dltC; D-alanine--poly(phosphoribitol) ligase subunit 2 [EC:6.1.1.13]	Buffington_201_010	170	2.12367	1	170	2.12367	0.596428	T2D	Female	33.5	64
Bacteria	Bacteroidota	Bacteroidia	Bacteroidales	Barnesiellaceae	Barnesiella	NA	ASV_155	alpha-Linolenic acid metabolism	ko00592	K01058	pldA; phospholipase A1/A2 [EC:3.1.1.32 3.1.1.4]	Buffington_201_002	2.5	0.0406211	1	2.5	0.0406211	0.0255545	T2D	Male	39.5	59
Bacteria	Bacteroidota	Bacteroidia	Bacteroidales	Barnesiellaceae	Barnesiella	NA	ASV_155	alpha-Linolenic acid metabolism	ko00592	K01058	pldA; phospholipase A1/A2 [EC:3.1.1.32 3.1.1.4]	Buffington_201_006	36.75	0.472121	1	36.75	0.472121	0.0455362	T2D	Female	28.7	62
Bacteria	Bacteroidota	Bacteroidia	Bacteroidales	NA	NA	NA	ASV_157	alpha-Linolenic acid metabolism	ko00592	K01058	pldA; phospholipase A1/A2 [EC:3.1.1.32 3.1.1.4]	Buffington_201_011	39	0.476649	1	39	0.476649	0.178874	HC	Female	25	59
Bacteria	Firmicutes	Clostridia	Peptostreptococcales-Tissierellales	Anaerovoracaceae	Mogibacterium	NA	ASV_168	Staphylococcus aureus infection	ko05150	K03367	dltA; D-alanine--poly(phosphoribitol) ligase subunit 1 [EC:6.1.1.13]	Buffington_201_001	136	1.68939	1	136	1.68939	0.443358	T2D	Male	31.8	57
Bacteria	Firmicutes	Clostridia	Peptostreptococcales-Tissierellales	Anaerovoracaceae	Mogibacterium	NA	ASV_168	Staphylococcus aureus infection	ko05150	K03739	dltB; membrane protein involved in D-alanine export	Buffington_201_001	136	1.68939	1	136	1.68939	0.973166	T2D	Male	31.8	57
Bacteria	Firmicutes	Clostridia	Peptostreptococcales-Tissierellales	Anaerovoracaceae	Mogibacterium	NA	ASV_168	Staphylococcus aureus infection	ko05150	K03740	dltD; D-alanine transfer protein	Buffington_201_001	136	1.68939	1	136	1.68939	0.973166	T2D	Male	31.8	57
Bacteria	Firmicutes	Clostridia	Peptostreptococcales-Tissierellales	Anaerovoracaceae	Mogibacterium	NA	ASV_168	Staphylococcus aureus infection	ko05150	K14188	dltC; D-alanine--poly(phosphoribitol) ligase subunit 2 [EC:6.1.1.13]	Buffington_201_001	136	1.68939	1	136	1.68939	0.973166	T2D	Male	31.8	57
Bacteria	Bacteroidota	Bacteroidia	Bacteroidales	Barnesiellaceae	Barnesiella	NA	ASV_169	alpha-Linolenic acid metabolism	ko00592	K01058	pldA; phospholipase A1/A2 [EC:3.1.1.32 3.1.1.4]	Buffington_201_001	0.25	0.00310551	1	0.25	0.00310551	0.000362251	T2D	Male	31.8	57
Bacteria	Bacteroidota	Bacteroidia	Bacteroidales	Barnesiellaceae	Barnesiella	NA	ASV_169	alpha-Linolenic acid metabolism	ko00592	K01058	pldA; phospholipase A1/A2 [EC:3.1.1.32 3.1.1.4]	Buffington_201_006	0.5	0.00642342	1	0.5	0.00642342	0.00061954	T2D	Female	28.7	62
Bacteria	Bacteroidota	Bacteroidia	Bacteroidales	Barnesiellaceae	Barnesiella	NA	ASV_169	alpha-Linolenic acid metabolism	ko00592	K01058	pldA; phospholipase A1/A2 [EC:3.1.1.32 3.1.1.4]	Buffington_201_011	33.25	0.406373	1	33.25	0.406373	0.152502	HC	Female	25	59
Bacteria	Firmicutes	Clostridia	Clostridiales	Clostridiaceae	Clostridium sensu stricto 1	NA	ASV_175	Staphylococcus aureus infection	ko05150	K14205	mprF, fmtC; phosphatidylglycerol lysyltransferase [EC:2.3.2.3]	Buffington_201_001	9.85	0.122357	3	29.55	0.367071	0.126287	T2D	Male	31.8	57
Bacteria	Firmicutes	Clostridia	Clostridiales	Clostridiaceae	Clostridium sensu stricto 1	NA	ASV_175	Staphylococcus aureus infection	ko05150	K14205	mprF, fmtC; phosphatidylglycerol lysyltransferase [EC:2.3.2.3]	Buffington_201_002	0.31	0.00503701	3	0.93	0.015111	0.00128184	T2D	Male	39.5	59
Bacteria	Firmicutes	Clostridia	Clostridiales	Clostridiaceae	Clostridium sensu stricto 1	NA	ASV_193	Staphylococcus aureus infection	ko05150	K11041	eta; exfoliative toxin A/B	Buffington_201_001	58	0.720477	1	58	0.720477	0.450766	T2D	Male	31.8	57
Bacteria	Firmicutes	Clostridia	Clostridiales	Clostridiaceae	Clostridium sensu stricto 1	NA	ASV_193	Staphylococcus aureus infection	ko05150	K11041	eta; exfoliative toxin A/B	Buffington_201_003	1	0.0124074	1	1	0.0124074	0.0424989	HC	Female	25.2	50
Bacteria	Firmicutes	Clostridia	Clostridiales	Clostridiaceae	Clostridium sensu stricto 1	NA	ASV_193	Staphylococcus aureus infection	ko05150	K11041	eta; exfoliative toxin A/B	Buffington_201_005	4	0.0424062	1	4	0.0424062	0.14301	HC	Female	34.5	53
Bacteria	Firmicutes	Clostridia	Clostridiales	Clostridiaceae	Clostridium sensu stricto 1	NA	ASV_193	Staphylococcus aureus infection	ko05150	K11041	eta; exfoliative toxin A/B	Buffington_201_007	1	0.0105584	1	1	0.0105584	0.00924471	HC	Male	25.8	52
Bacteria	Firmicutes	Clostridia	Clostridiales	Clostridiaceae	Clostridium sensu stricto 1	NA	ASV_193	Staphylococcus aureus infection	ko05150	K11041	eta; exfoliative toxin A/B	Buffington_201_009	1	0.0172718	1	1	0.0172718	0.0215193	HC	Female	21.1	56
Bacteria	Firmicutes	Clostridia	Clostridiales	Clostridiaceae	Clostridium sensu stricto 1	NA	ASV_193	Staphylococcus aureus infection	ko05150	K11041	eta; exfoliative toxin A/B	Buffington_201_011	44	0.537757	1	44	0.537757	0.919732	HC	Female	25	59
Bacteria	Firmicutes	Clostridia	Clostridia UCG-014	NA	NA	NA	ASV_197	Staphylococcus aureus infection	ko05150	K14205	mprF, fmtC; phosphatidylglycerol lysyltransferase [EC:2.3.2.3]	Buffington_201_009	106	1.83081	1	106	1.83081	0.875093	HC	Female	21.1	56
Bacteria	Bacteroidota	Bacteroidia	Bacteroidales	Marinifilaceae	Butyricimonas	NA	ASV_198	alpha-Linolenic acid metabolism	ko00592	K01058	pldA; phospholipase A1/A2 [EC:3.1.1.32 3.1.1.4]	Buffington_201_001	5	0.0621101	1	5	0.0621101	0.00724501	T2D	Male	31.8	57
Bacteria	Bacteroidota	Bacteroidia	Bacteroidales	Marinifilaceae	Butyricimonas	NA	ASV_198	alpha-Linolenic acid metabolism	ko00592	K01058	pldA; phospholipase A1/A2 [EC:3.1.1.32 3.1.1.4]	Buffington_201_002	40	0.649937	1	40	0.649937	0.408873	T2D	Male	39.5	59
Bacteria	Bacteroidota	Bacteroidia	Bacteroidales	Marinifilaceae	Butyricimonas	NA	ASV_198	alpha-Linolenic acid metabolism	ko00592	K01058	pldA; phospholipase A1/A2 [EC:3.1.1.32 3.1.1.4]	Buffington_201_003	10	0.124074	1	10	0.124074	0.0761441	HC	Female	25.2	50
Bacteria	Bacteroidota	Bacteroidia	Bacteroidales	Marinifilaceae	Butyricimonas	NA	ASV_198	alpha-Linolenic acid metabolism	ko00592	K01058	pldA; phospholipase A1/A2 [EC:3.1.1.32 3.1.1.4]	Buffington_201_006	27	0.346864	1	27	0.346864	0.0334552	T2D	Female	28.7	62
Bacteria	Bacteroidota	Bacteroidia	Bacteroidales	Marinifilaceae	Butyricimonas	NA	ASV_198	alpha-Linolenic acid metabolism	ko00592	K01058	pldA; phospholipase A1/A2 [EC:3.1.1.32 3.1.1.4]	Buffington_201_009	23	0.39725	1	23	0.39725	0.232112	HC	Female	21.1	56
Bacteria	Firmicutes	Clostridia	Lachnospirales	Lachnospiraceae	NA	NA	ASV_203	Bacterial invasion of epithelial cells	ko05100	K13730	inlA; internalin A	Buffington_201_002	6	0.0974906	1	6	0.0974906	0.375	T2D	Male	39.5	59
Bacteria	Firmicutes	Clostridia	Lachnospirales	Lachnospiraceae	NA	NA	ASV_203	Bacterial invasion of epithelial cells	ko05100	K13730	inlA; internalin A	Buffington_201_003	2	0.0248149	1	2	0.0248149	1	HC	Female	25.2	50
Bacteria	Firmicutes	Clostridia	Lachnospirales	Lachnospiraceae	NA	NA	ASV_203	Bacterial invasion of epithelial cells	ko05100	K13730	inlA; internalin A	Buffington_201_006	2	0.0256937	1	2	0.0256937	0.222222	T2D	Female	28.7	62
Bacteria	Firmicutes	Clostridia	Lachnospirales	Lachnospiraceae	NA	NA	ASV_203	Bacterial invasion of epithelial cells	ko05100	K13730	inlA; internalin A	Buffington_201_007	5	0.0527918	1	5	0.0527918	0.153046	HC	Male	25.8	52
Bacteria	Firmicutes	Clostridia	Lachnospirales	Lachnospiraceae	NA	NA	ASV_203	Bacterial invasion of epithelial cells	ko05100	K13730	inlA; internalin A	Buffington_201_009	10	0.172718	1	10	0.172718	0.0424935	HC	Female	21.1	56
Bacteria	Firmicutes	Clostridia	Lachnospirales	Lachnospiraceae	NA	NA	ASV_203	Bacterial invasion of epithelial cells	ko05100	K13730	inlA; internalin A	Buffington_201_010	9	0.11243	1	9	0.11243	0.169811	T2D	Female	33.5	64
Bacteria	Firmicutes	Clostridia	Lachnospirales	Lachnospiraceae	NA	NA	ASV_203	Bacterial invasion of epithelial cells	ko05100	K13730	inlA; internalin A	Buffington_201_014	68	0.818258	1	68	0.818258	0.772727	T2D	Female	28.5	55
Bacteria	Firmicutes	Clostridia	Lachnospirales	Lachnospiraceae	NA	NA	ASV_203	Staphylococcus aureus infection	ko05150	K03367	dltA; D-alanine--poly(phosphoribitol) ligase subunit 1 [EC:6.1.1.13]	Buffington_201_002	6	0.0974906	2	12	0.194981	0.0126464	T2D	Male	39.5	59
Bacteria	Firmicutes	Clostridia	Lachnospirales	Lachnospiraceae	NA	NA	ASV_203	Staphylococcus aureus infection	ko05150	K03367	dltA; D-alanine--poly(phosphoribitol) ligase subunit 1 [EC:6.1.1.13]	Buffington_201_003	2	0.0248149	2	4	0.0496298	0.112835	HC	Female	25.2	50
Bacteria	Firmicutes	Clostridia	Lachnospirales	Lachnospiraceae	NA	NA	ASV_203	Staphylococcus aureus infection	ko05150	K03367	dltA; D-alanine--poly(phosphoribitol) ligase subunit 1 [EC:6.1.1.13]	Buffington_201_006	2	0.0256937	2	4	0.0513873	0.0465387	T2D	Female	28.7	62
Bacteria	Firmicutes	Clostridia	Lachnospirales	Lachnospiraceae	NA	NA	ASV_203	Staphylococcus aureus infection	ko05150	K03367	dltA; D-alanine--poly(phosphoribitol) ligase subunit 1 [EC:6.1.1.13]	Buffington_201_007	5	0.0527918	2	10	0.105584	0.266667	HC	Male	25.8	52
Bacteria	Firmicutes	Clostridia	Lachnospirales	Lachnospiraceae	NA	NA	ASV_203	Staphylococcus aureus infection	ko05150	K03367	dltA; D-alanine--poly(phosphoribitol) ligase subunit 1 [EC:6.1.1.13]	Buffington_201_009	10	0.172718	2	20	0.345435	0.625586	HC	Female	21.1	56
Bacteria	Firmicutes	Clostridia	Lachnospirales	Lachnospiraceae	NA	NA	ASV_203	Staphylococcus aureus infection	ko05150	K03367	dltA; D-alanine--poly(phosphoribitol) ligase subunit 1 [EC:6.1.1.13]	Buffington_201_010	9	0.11243	2	18	0.224859	0.0547895	T2D	Female	33.5	64
Bacteria	Firmicutes	Clostridia	Lachnospirales	Lachnospiraceae	NA	NA	ASV_203	Staphylococcus aureus infection	ko05150	K03367	dltA; D-alanine--poly(phosphoribitol) ligase subunit 1 [EC:6.1.1.13]	Buffington_201_014	68	0.818258	2	136	1.63652	0.79845	T2D	Female	28.5	55
Bacteria	Firmicutes	Clostridia	Lachnospirales	Lachnospiraceae	NA	NA	ASV_203	Staphylococcus aureus infection	ko05150	K03739	dltB; membrane protein involved in D-alanine export	Buffington_201_002	6	0.0974906	1	6	0.0974906	0.00642474	T2D	Male	39.5	59
Bacteria	Firmicutes	Clostridia	Lachnospirales	Lachnospiraceae	NA	NA	ASV_203	Staphylococcus aureus infection	ko05150	K03739	dltB; membrane protein involved in D-alanine export	Buffington_201_003	2	0.0248149	1	2	0.0248149	0.0977995	HC	Female	25.2	50
Bacteria	Firmicutes	Clostridia	Lachnospirales	Lachnospiraceae	NA	NA	ASV_203	Staphylococcus aureus infection	ko05150	K03739	dltB; membrane protein involved in D-alanine export	Buffington_201_006	2	0.0256937	1	2	0.0256937	0.0250156	T2D	Female	28.7	62
Bacteria	Firmicutes	Clostridia	Lachnospirales	Lachnospiraceae	NA	NA	ASV_203	Staphylococcus aureus infection	ko05150	K03739	dltB; membrane protein involved in D-alanine export	Buffington_201_007	5	0.0527918	1	5	0.0527918	0.357143	HC	Male	25.8	52
Bacteria	Firmicutes	Clostridia	Lachnospirales	Lachnospiraceae	NA	NA	ASV_203	Staphylococcus aureus infection	ko05150	K03739	dltB; membrane protein involved in D-alanine export	Buffington_201_009	10	0.172718	1	10	0.172718	0.668003	HC	Female	21.1	56
Bacteria	Firmicutes	Clostridia	Lachnospirales	Lachnospiraceae	NA	NA	ASV_203	Staphylococcus aureus infection	ko05150	K03739	dltB; membrane protein involved in D-alanine export	Buffington_201_010	9	0.11243	1	9	0.11243	0.0306091	T2D	Female	33.5	64
Bacteria	Firmicutes	Clostridia	Lachnospirales	Lachnospiraceae	NA	NA	ASV_203	Staphylococcus aureus infection	ko05150	K03739	dltB; membrane protein involved in D-alanine export	Buffington_201_014	68	0.818258	1	68	0.818258	0.673734	T2D	Female	28.5	55
Bacteria	Firmicutes	Clostridia	Lachnospirales	Lachnospiraceae	NA	NA	ASV_203	Staphylococcus aureus infection	ko05150	K03740	dltD; D-alanine transfer protein	Buffington_201_002	6	0.0974906	1	6	0.0974906	0.00642474	T2D	Male	39.5	59
Bacteria	Firmicutes	Clostridia	Lachnospirales	Lachnospiraceae	NA	NA	ASV_203	Staphylococcus aureus infection	ko05150	K03740	dltD; D-alanine transfer protein	Buffington_201_003	2	0.0248149	1	2	0.0248149	0.0977995	HC	Female	25.2	50
Bacteria	Firmicutes	Clostridia	Lachnospirales	Lachnospiraceae	NA	NA	ASV_203	Staphylococcus aureus infection	ko05150	K03740	dltD; D-alanine transfer protein	Buffington_201_006	2	0.0256937	1	2	0.0256937	0.0250156	T2D	Female	28.7	62
Bacteria	Firmicutes	Clostridia	Lachnospirales	Lachnospiraceae	NA	NA	ASV_203	Staphylococcus aureus infection	ko05150	K03740	dltD; D-alanine transfer protein	Buffington_201_007	5	0.0527918	1	5	0.0527918	0.357143	HC	Male	25.8	52
Bacteria	Firmicutes	Clostridia	Lachnospirales	Lachnospiraceae	NA	NA	ASV_203	Staphylococcus aureus infection	ko05150	K03740	dltD; D-alanine transfer protein	Buffington_201_009	10	0.172718	1	10	0.172718	0.668003	HC	Female	21.1	56
Bacteria	Firmicutes	Clostridia	Lachnospirales	Lachnospiraceae	NA	NA	ASV_203	Staphylococcus aureus infection	ko05150	K03740	dltD; D-alanine transfer protein	Buffington_201_010	9	0.11243	1	9	0.11243	0.0306091	T2D	Female	33.5	64
Bacteria	Firmicutes	Clostridia	Lachnospirales	Lachnospiraceae	NA	NA	ASV_203	Staphylococcus aureus infection	ko05150	K03740	dltD; D-alanine transfer protein	Buffington_201_014	68	0.818258	1	68	0.818258	0.673734	T2D	Female	28.5	55
Bacteria	Firmicutes	Clostridia	Lachnospirales	Lachnospiraceae	NA	NA	ASV_203	Staphylococcus aureus infection	ko05150	K11041	eta; exfoliative toxin A/B	Buffington_201_002	6	0.0974906	1	6	0.0974906	0.0422208	T2D	Male	39.5	59
Bacteria	Firmicutes	Clostridia	Lachnospirales	Lachnospiraceae	NA	NA	ASV_203	Staphylococcus aureus infection	ko05150	K11041	eta; exfoliative toxin A/B	Buffington_201_003	2	0.0248149	1	2	0.0248149	0.0849979	HC	Female	25.2	50
Bacteria	Firmicutes	Clostridia	Lachnospirales	Lachnospiraceae	NA	NA	ASV_203	Staphylococcus aureus infection	ko05150	K11041	eta; exfoliative toxin A/B	Buffington_201_006	2	0.0256937	1	2	0.0256937	0.0240385	T2D	Female	28.7	62
Bacteria	Firmicutes	Clostridia	Lachnospirales	Lachnospiraceae	NA	NA	ASV_203	Staphylococcus aureus infection	ko05150	K11041	eta; exfoliative toxin A/B	Buffington_201_007	5	0.0527918	1	5	0.0527918	0.0462235	HC	Male	25.8	52
Bacteria	Firmicutes	Clostridia	Lachnospirales	Lachnospiraceae	NA	NA	ASV_203	Staphylococcus aureus infection	ko05150	K11041	eta; exfoliative toxin A/B	Buffington_201_009	10	0.172718	1	10	0.172718	0.215193	HC	Female	21.1	56
Bacteria	Firmicutes	Clostridia	Lachnospirales	Lachnospiraceae	NA	NA	ASV_203	Staphylococcus aureus infection	ko05150	K11041	eta; exfoliative toxin A/B	Buffington_201_010	9	0.11243	1	9	0.11243	0.0253264	T2D	Female	33.5	64
Bacteria	Firmicutes	Clostridia	Lachnospirales	Lachnospiraceae	NA	NA	ASV_203	Staphylococcus aureus infection	ko05150	K11041	eta; exfoliative toxin A/B	Buffington_201_014	68	0.818258	1	68	0.818258	0.0843327	T2D	Female	28.5	55
Bacteria	Firmicutes	Clostridia	Clostridiales	Clostridiaceae	NA	NA	ASV_207	Staphylococcus aureus infection	ko05150	K14205	mprF, fmtC; phosphatidylglycerol lysyltransferase [EC:2.3.2.3]	Buffington_201_001	7.38	0.0916745	3	22.14	0.275024	0.0946194	T2D	Male	31.8	57
Bacteria	Bacteroidota	Bacteroidia	NA	NA	NA	NA	ASV_212	alpha-Linolenic acid metabolism	ko00592	K00632	fadA, fadI; acetyl-CoA acyltransferase [EC:2.3.1.16]	Buffington_201_013	87	1.572	1	87	1.572	0.204754	T2D	Male	45.4	67
Bacteria	Actinobacteriota	Coriobacteriia	Coriobacteriales	Eggerthellaceae	Enterorhabdus	NA	ASV_217	Staphylococcus aureus infection	ko05150	K03367	dltA; D-alanine--poly(phosphoribitol) ligase subunit 1 [EC:6.1.1.13]	Buffington_201_001	33.5	0.416138	1	33.5	0.416138	0.109209	T2D	Male	31.8	57
Bacteria	Actinobacteriota	Coriobacteriia	Coriobacteriales	Eggerthellaceae	Enterorhabdus	NA	ASV_217	Staphylococcus aureus infection	ko05150	K03367	dltA; D-alanine--poly(phosphoribitol) ligase subunit 1 [EC:6.1.1.13]	Buffington_201_003	6	0.0744446	1	6	0.0744446	0.169252	HC	Female	25.2	50
Bacteria	Actinobacteriota	Coriobacteriia	Coriobacteriales	Eggerthellaceae	Enterorhabdus	NA	ASV_217	Staphylococcus aureus infection	ko05150	K11041	eta; exfoliative toxin A/B	Buffington_201_001	33.5	0.416138	1	33.5	0.416138	0.260356	T2D	Male	31.8	57
Bacteria	Actinobacteriota	Coriobacteriia	Coriobacteriales	Eggerthellaceae	Enterorhabdus	NA	ASV_217	Staphylococcus aureus infection	ko05150	K11041	eta; exfoliative toxin A/B	Buffington_201_003	6	0.0744446	1	6	0.0744446	0.254994	HC	Female	25.2	50
Bacteria	Firmicutes	Bacilli	Lactobacillales	Lactobacillaceae	Lactobacillus	NA	ASV_229	Staphylococcus aureus infection	ko05150	K03367	dltA; D-alanine--poly(phosphoribitol) ligase subunit 1 [EC:6.1.1.13]	Buffington_201_002	69	1.12114	1	69	1.12114	0.0727165	T2D	Male	39.5	59
Bacteria	Firmicutes	Bacilli	Lactobacillales	Lactobacillaceae	Lactobacillus	NA	ASV_229	Staphylococcus aureus infection	ko05150	K03739	dltB; membrane protein involved in D-alanine export	Buffington_201_002	69	1.12114	1	69	1.12114	0.0738845	T2D	Male	39.5	59
Bacteria	Firmicutes	Bacilli	Lactobacillales	Lactobacillaceae	Lactobacillus	NA	ASV_229	Staphylococcus aureus infection	ko05150	K03740	dltD; D-alanine transfer protein	Buffington_201_002	69	1.12114	1	69	1.12114	0.0738845	T2D	Male	39.5	59
Bacteria	Firmicutes	Bacilli	Lactobacillales	Lactobacillaceae	Lactobacillus	NA	ASV_229	Staphylococcus aureus infection	ko05150	K14188	dltC; D-alanine--poly(phosphoribitol) ligase subunit 2 [EC:6.1.1.13]	Buffington_201_002	69	1.12114	1	69	1.12114	0.0743623	T2D	Male	39.5	59
Bacteria	Firmicutes	Bacilli	Lactobacillales	Lactobacillaceae	Lactobacillus	NA	ASV_229	Staphylococcus aureus infection	ko05150	K14205	mprF, fmtC; phosphatidylglycerol lysyltransferase [EC:2.3.2.3]	Buffington_201_002	69	1.12114	1	69	1.12114	0.0951042	T2D	Male	39.5	59
Bacteria	Firmicutes	Bacilli	Erysipelotrichales	Erysipelatoclostridiaceae	Erysipelotrichaceae UCG-003	NA	ASV_236	Staphylococcus aureus infection	ko05150	K19079	vraF; cationic antimicrobial peptide transport system ATP-binding protein	Buffington_201_008	61	1.13277	1	61	1.13277	0.266376	HC	Female	35.8	54
Bacteria	Bacteroidota	Bacteroidia	Bacteroidales	Marinifilaceae	Butyricimonas	NA	ASV_242	alpha-Linolenic acid metabolism	ko00592	K01058	pldA; phospholipase A1/A2 [EC:3.1.1.32 3.1.1.4]	Buffington_201_011	57	0.69664	1	57	0.69664	0.261432	HC	Female	25	59
Bacteria	Bacteroidota	Bacteroidia	Bacteroidales	Marinifilaceae	Butyricimonas	NA	ASV_242	alpha-Linolenic acid metabolism	ko00592	K01058	pldA; phospholipase A1/A2 [EC:3.1.1.32 3.1.1.4]	Buffington_201_013	2	0.0361379	1	2	0.0361379	0.00853679	T2D	Male	45.4	67
Bacteria	Firmicutes	Clostridia	Lachnospirales	Lachnospiraceae	NA	NA	ASV_248	Staphylococcus aureus infection	ko05150	K11041	eta; exfoliative toxin A/B	Buffington_201_003	2	0.0248149	1	2	0.0248149	0.0849979	HC	Female	25.2	50
Bacteria	Firmicutes	Clostridia	Lachnospirales	Lachnospiraceae	NA	NA	ASV_248	Staphylococcus aureus infection	ko05150	K11041	eta; exfoliative toxin A/B	Buffington_201_005	1	0.0106015	1	1	0.0106015	0.0357526	HC	Female	34.5	53
Bacteria	Firmicutes	Clostridia	Lachnospirales	Lachnospiraceae	NA	NA	ASV_248	Staphylococcus aureus infection	ko05150	K11041	eta; exfoliative toxin A/B	Buffington_201_006	1	0.0128468	1	1	0.0128468	0.0120192	T2D	Female	28.7	62
Bacteria	Firmicutes	Clostridia	Lachnospirales	Lachnospiraceae	NA	NA	ASV_248	Staphylococcus aureus infection	ko05150	K11041	eta; exfoliative toxin A/B	Buffington_201_007	9	0.0950253	1	9	0.0950253	0.0832024	HC	Male	25.8	52
Bacteria	Firmicutes	Clostridia	Lachnospirales	Lachnospiraceae	NA	NA	ASV_248	Staphylococcus aureus infection	ko05150	K11041	eta; exfoliative toxin A/B	Buffington_201_008	6	0.11142	1	6	0.11142	0.0856287	HC	Female	35.8	54
Bacteria	Firmicutes	Clostridia	Lachnospirales	Lachnospiraceae	NA	NA	ASV_248	Staphylococcus aureus infection	ko05150	K11041	eta; exfoliative toxin A/B	Buffington_201_009	6	0.103631	1	6	0.103631	0.129116	HC	Female	21.1	56
Bacteria	Firmicutes	Clostridia	Lachnospirales	Lachnospiraceae	NA	NA	ASV_248	Staphylococcus aureus infection	ko05150	K11041	eta; exfoliative toxin A/B	Buffington_201_010	18	0.224859	1	18	0.224859	0.0506529	T2D	Female	33.5	64
Bacteria	Firmicutes	Clostridia	Lachnospirales	Lachnospiraceae	NA	NA	ASV_248	Staphylococcus aureus infection	ko05150	K11041	eta; exfoliative toxin A/B	Buffington_201_014	14	0.168465	1	14	0.168465	0.0173626	T2D	Female	28.5	55
NA	NA	NA	NA	NA	NA	NA	ASV_263	Staphylococcus aureus infection	ko05150	K03367	dltA; D-alanine--poly(phosphoribitol) ligase subunit 1 [EC:6.1.1.13]	Buffington_201_007	15.5	0.163655	1	15.5	0.163655	0.413333	HC	Male	25.8	52
NA	NA	NA	NA	NA	NA	NA	ASV_263	Staphylococcus aureus infection	ko05150	K03367	dltA; D-alanine--poly(phosphoribitol) ligase subunit 1 [EC:6.1.1.13]	Buffington_201_011	11	0.134439	1	11	0.134439	0.201207	HC	Female	25	59
Bacteria	Firmicutes	Clostridia	Oscillospirales	Oscillospiraceae	NA	NA	ASV_265	alpha-Linolenic acid metabolism	ko00592	K00632	fadA, fadI; acetyl-CoA acyltransferase [EC:2.3.1.16]	Buffington_201_001	12	0.149064	2	24	0.298128	0.0171021	T2D	Male	31.8	57
Bacteria	Firmicutes	Clostridia	Oscillospirales	Oscillospiraceae	NA	NA	ASV_265	alpha-Linolenic acid metabolism	ko00592	K00632	fadA, fadI; acetyl-CoA acyltransferase [EC:2.3.1.16]	Buffington_201_003	1	0.0124074	2	2	0.0248149	0.045208	HC	Female	25.2	50
Bacteria	Firmicutes	Clostridia	Oscillospirales	Oscillospiraceae	NA	NA	ASV_265	alpha-Linolenic acid metabolism	ko00592	K00632	fadA, fadI; acetyl-CoA acyltransferase [EC:2.3.1.16]	Buffington_201_005	4	0.0424062	2	8	0.0848123	0.18357	HC	Female	34.5	53
Bacteria	Firmicutes	Clostridia	Oscillospirales	Oscillospiraceae	NA	NA	ASV_265	alpha-Linolenic acid metabolism	ko00592	K00632	fadA, fadI; acetyl-CoA acyltransferase [EC:2.3.1.16]	Buffington_201_006	1	0.0128468	2	2	0.0256937	0.0294118	T2D	Female	28.7	62
Bacteria	Firmicutes	Clostridia	Oscillospirales	Oscillospiraceae	NA	NA	ASV_265	alpha-Linolenic acid metabolism	ko00592	K00632	fadA, fadI; acetyl-CoA acyltransferase [EC:2.3.1.16]	Buffington_201_007	21	0.221726	2	42	0.443451	0.401299	HC	Male	25.8	52
Bacteria	Firmicutes	Clostridia	Oscillospirales	Oscillospiraceae	NA	NA	ASV_265	alpha-Linolenic acid metabolism	ko00592	K00632	fadA, fadI; acetyl-CoA acyltransferase [EC:2.3.1.16]	Buffington_201_009	1	0.0172718	2	2	0.0345435	0.0444444	HC	Female	21.1	56
Bacteria	Firmicutes	Clostridia	Oscillospirales	Oscillospiraceae	NA	NA	ASV_265	alpha-Linolenic acid metabolism	ko00592	K00632	fadA, fadI; acetyl-CoA acyltransferase [EC:2.3.1.16]	Buffington_201_010	2	0.0249844	2	4	0.0499688	0.0115976	T2D	Female	33.5	64
Bacteria	Firmicutes	Clostridia	Oscillospirales	Oscillospiraceae	NA	NA	ASV_265	alpha-Linolenic acid metabolism	ko00592	K00632	fadA, fadI; acetyl-CoA acyltransferase [EC:2.3.1.16]	Buffington_201_011	7	0.0855523	2	14	0.171105	0.113214	HC	Female	25	59
Bacteria	Firmicutes	Clostridia	Oscillospirales	Oscillospiraceae	NA	NA	ASV_265	alpha-Linolenic acid metabolism	ko00592	K00632	fadA, fadI; acetyl-CoA acyltransferase [EC:2.3.1.16]	Buffington_201_013	3	0.0542069	2	6	0.108414	0.014121	T2D	Male	45.4	67
Bacteria	Actinobacteriota	Coriobacteriia	Coriobacteriales	Eggerthellaceae	Slackia	NA	ASV_266	Staphylococcus aureus infection	ko05150	K03367	dltA; D-alanine--poly(phosphoribitol) ligase subunit 1 [EC:6.1.1.13]	Buffington_201_001	2.5	0.0310551	1	2.5	0.0310551	0.00814996	T2D	Male	31.8	57
Bacteria	Actinobacteriota	Coriobacteriia	Coriobacteriales	Eggerthellaceae	Slackia	NA	ASV_266	Staphylococcus aureus infection	ko05150	K03367	dltA; D-alanine--poly(phosphoribitol) ligase subunit 1 [EC:6.1.1.13]	Buffington_201_002	5.5	0.0893664	1	5.5	0.0893664	0.00579625	T2D	Male	39.5	59
Bacteria	Actinobacteriota	Coriobacteriia	Coriobacteriales	Eggerthellaceae	Slackia	NA	ASV_266	Staphylococcus aureus infection	ko05150	K03367	dltA; D-alanine--poly(phosphoribitol) ligase subunit 1 [EC:6.1.1.13]	Buffington_201_010	18	0.224859	1	18	0.224859	0.0547895	T2D	Female	33.5	64
Bacteria	Bacteroidota	Bacteroidia	Bacteroidales	Barnesiellaceae	Barnesiella	NA	ASV_278	alpha-Linolenic acid metabolism	ko00592	K01058	pldA; phospholipase A1/A2 [EC:3.1.1.32 3.1.1.4]	Buffington_201_005	11	0.116617	1	11	0.116617	0.0438614	HC	Female	34.5	53
Bacteria	Bacteroidota	Bacteroidia	Bacteroidales	Barnesiellaceae	Barnesiella	NA	ASV_278	alpha-Linolenic acid metabolism	ko00592	K01058	pldA; phospholipase A1/A2 [EC:3.1.1.32 3.1.1.4]	Buffington_201_006	0.25	0.00321171	1	0.25	0.00321171	0.00030977	T2D	Female	28.7	62
Bacteria	Actinobacteriota	Coriobacteriia	Coriobacteriales	Eggerthellaceae	Slackia	NA	ASV_282	Staphylococcus aureus infection	ko05150	K03367	dltA; D-alanine--poly(phosphoribitol) ligase subunit 1 [EC:6.1.1.13]	Buffington_201_001	13.5	0.167697	1	13.5	0.167697	0.0440098	T2D	Male	31.8	57
Bacteria	Actinobacteriota	Coriobacteriia	Coriobacteriales	Eggerthellaceae	Slackia	NA	ASV_282	Staphylococcus aureus infection	ko05150	K03367	dltA; D-alanine--poly(phosphoribitol) ligase subunit 1 [EC:6.1.1.13]	Buffington_201_005	6.5	0.06891	1	6.5	0.06891	0.173103	HC	Female	34.5	53
Bacteria	Actinobacteriota	Coriobacteriia	Coriobacteriales	Eggerthellaceae	Slackia	NA	ASV_282	Staphylococcus aureus infection	ko05150	K03367	dltA; D-alanine--poly(phosphoribitol) ligase subunit 1 [EC:6.1.1.13]	Buffington_201_008	1.5	0.027855	1	1.5	0.027855	0.0305188	HC	Female	35.8	54
Bacteria	Firmicutes	NA	NA	NA	NA	NA	ASV_284	Bacterial invasion of epithelial cells	ko05100	K13730	inlA; internalin A	Buffington_201_002	6	0.0974906	1	6	0.0974906	0.375	T2D	Male	39.5	59
Bacteria	Firmicutes	NA	NA	NA	NA	NA	ASV_284	Bacterial invasion of epithelial cells	ko05100	K13730	inlA; internalin A	Buffington_201_006	2	0.0256937	1	2	0.0256937	0.222222	T2D	Female	28.7	62
Bacteria	Firmicutes	NA	NA	NA	NA	NA	ASV_284	Bacterial invasion of epithelial cells	ko05100	K13730	inlA; internalin A	Buffington_201_009	1	0.0172718	1	1	0.0172718	0.00424935	HC	Female	21.1	56
Bacteria	Firmicutes	NA	NA	NA	NA	NA	ASV_284	Bacterial invasion of epithelial cells	ko05100	K13730	inlA; internalin A	Buffington_201_010	12	0.149906	1	12	0.149906	0.226415	T2D	Female	33.5	64
Bacteria	Firmicutes	NA	NA	NA	NA	NA	ASV_284	Bacterial invasion of epithelial cells	ko05100	K13730	inlA; internalin A	Buffington_201_013	3	0.0542069	1	3	0.0542069	0.333333	T2D	Male	45.4	67
Bacteria	Firmicutes	NA	NA	NA	NA	NA	ASV_284	Bacterial invasion of epithelial cells	ko05100	K13730	inlA; internalin A	Buffington_201_014	19	0.228631	1	19	0.228631	0.215909	T2D	Female	28.5	55
Bacteria	Bacteroidota	Bacteroidia	Bacteroidales	Rikenellaceae	Alistipes	NA	ASV_287	alpha-Linolenic acid metabolism	ko00592	K01058	pldA; phospholipase A1/A2 [EC:3.1.1.32 3.1.1.4]	Buffington_201_001	9	0.111798	1	9	0.111798	0.013041	T2D	Male	31.8	57
Bacteria	Bacteroidota	Bacteroidia	Bacteroidales	Rikenellaceae	Alistipes	NA	ASV_287	alpha-Linolenic acid metabolism	ko00592	K01058	pldA; phospholipase A1/A2 [EC:3.1.1.32 3.1.1.4]	Buffington_201_003	24	0.297779	1	24	0.297779	0.182746	HC	Female	25.2	50
Bacteria	Bacteroidota	Bacteroidia	Bacteroidales	Rikenellaceae	Alistipes	NA	ASV_287	alpha-Linolenic acid metabolism	ko00592	K01058	pldA; phospholipase A1/A2 [EC:3.1.1.32 3.1.1.4]	Buffington_201_009	2	0.0345435	1	2	0.0345435	0.0201837	HC	Female	21.1	56
Bacteria	Bacteroidota	Bacteroidia	Bacteroidales	Rikenellaceae	Alistipes	NA	ASV_287	alpha-Linolenic acid metabolism	ko00592	K01058	pldA; phospholipase A1/A2 [EC:3.1.1.32 3.1.1.4]	Buffington_201_010	7	0.0874453	1	7	0.0874453	0.0528501	T2D	Female	33.5	64
Bacteria	Firmicutes	Bacilli	Erysipelotrichales	Erysipelotrichaceae	Faecalitalea	NA	ASV_291	Bacterial invasion of epithelial cells	ko05100	K13730	inlA; internalin A	Buffington_201_009	41	0.708142	1	41	0.708142	0.174223	HC	Female	21.1	56
Bacteria	Firmicutes	Clostridia	Lachnospirales	Lachnospiraceae	Anaerostipes	NA	ASV_293	Staphylococcus aureus infection	ko05150	K11041	eta; exfoliative toxin A/B	Buffington_201_002	4	0.0649937	1	4	0.0649937	0.0281472	T2D	Male	39.5	59
Bacteria	Firmicutes	Clostridia	Lachnospirales	Lachnospiraceae	Anaerostipes	NA	ASV_293	Staphylococcus aureus infection	ko05150	K11041	eta; exfoliative toxin A/B	Buffington_201_010	26	0.324797	1	26	0.324797	0.0731652	T2D	Female	33.5	64
Bacteria	Firmicutes	Clostridia	Lachnospirales	Lachnospiraceae	Anaerostipes	NA	ASV_293	Staphylococcus aureus infection	ko05150	K11041	eta; exfoliative toxin A/B	Buffington_201_014	10	0.120332	1	10	0.120332	0.0124019	T2D	Female	28.5	55
Bacteria	Firmicutes	Clostridia	Oscillospirales	Oscillospiraceae	Intestinimonas	NA	ASV_296	alpha-Linolenic acid metabolism	ko00592	K00632	fadA, fadI; acetyl-CoA acyltransferase [EC:2.3.1.16]	Buffington_201_003	13	0.161297	2	26	0.322593	0.587703	HC	Female	25.2	50
Bacteria	Firmicutes	Clostridia	Oscillospirales	Oscillospiraceae	Intestinimonas	NA	ASV_296	alpha-Linolenic acid metabolism	ko00592	K00632	fadA, fadI; acetyl-CoA acyltransferase [EC:2.3.1.16]	Buffington_201_009	15	0.259076	2	30	0.518153	0.666667	HC	Female	21.1	56
Bacteria	Firmicutes	Clostridia	Oscillospirales	Oscillospiraceae	Intestinimonas	NA	ASV_296	alpha-Linolenic acid metabolism	ko00592	K00632	fadA, fadI; acetyl-CoA acyltransferase [EC:2.3.1.16]	Buffington_201_011	11	0.134439	2	22	0.268879	0.177907	HC	Female	25	59
Bacteria	Bacteroidota	Bacteroidia	Bacteroidales	NA	NA	NA	ASV_301	alpha-Linolenic acid metabolism	ko00592	K01058	pldA; phospholipase A1/A2 [EC:3.1.1.32 3.1.1.4]	Buffington_201_001	1	0.012422	1	1	0.012422	0.001449	T2D	Male	31.8	57
Bacteria	Bacteroidota	Bacteroidia	Bacteroidales	NA	NA	NA	ASV_301	alpha-Linolenic acid metabolism	ko00592	K01058	pldA; phospholipase A1/A2 [EC:3.1.1.32 3.1.1.4]	Buffington_201_003	0.25	0.00310186	1	0.25	0.00310186	0.0019036	HC	Female	25.2	50
Bacteria	Bacteroidota	Bacteroidia	Bacteroidales	NA	NA	NA	ASV_301	alpha-Linolenic acid metabolism	ko00592	K01058	pldA; phospholipase A1/A2 [EC:3.1.1.32 3.1.1.4]	Buffington_201_005	0.25	0.00265039	1	0.25	0.00265039	0.00099685	HC	Female	34.5	53
Bacteria	Bacteroidota	Bacteroidia	Bacteroidales	NA	NA	NA	ASV_301	alpha-Linolenic acid metabolism	ko00592	K01058	pldA; phospholipase A1/A2 [EC:3.1.1.32 3.1.1.4]	Buffington_201_007	2.25	0.0237563	1	2.25	0.0237563	0.0215146	HC	Male	25.8	52
Bacteria	Bacteroidota	Bacteroidia	Bacteroidales	NA	NA	NA	ASV_301	alpha-Linolenic acid metabolism	ko00592	K01058	pldA; phospholipase A1/A2 [EC:3.1.1.32 3.1.1.4]	Buffington_201_009	0.5	0.00863588	1	0.5	0.00863588	0.00504592	HC	Female	21.1	56
Bacteria	Bacteroidota	Bacteroidia	Bacteroidales	NA	NA	NA	ASV_301	alpha-Linolenic acid metabolism	ko00592	K01058	pldA; phospholipase A1/A2 [EC:3.1.1.32 3.1.1.4]	Buffington_201_011	0.25	0.00305544	1	0.25	0.00305544	0.00114663	HC	Female	25	59
Bacteria	Bacteroidota	Bacteroidia	Bacteroidales	NA	NA	NA	ASV_301	alpha-Linolenic acid metabolism	ko00592	K01058	pldA; phospholipase A1/A2 [EC:3.1.1.32 3.1.1.4]	Buffington_201_014	5	0.060166	1	5	0.060166	0.0665159	T2D	Female	28.5	55
Bacteria	Firmicutes	Clostridia	Clostridiales	Clostridiaceae	Clostridium sensu stricto 1	NA	ASV_302	Staphylococcus aureus infection	ko05150	K03367	dltA; D-alanine--poly(phosphoribitol) ligase subunit 1 [EC:6.1.1.13]	Buffington_201_014	7.6	0.0914523	1	7.6	0.0914523	0.0446193	T2D	Female	28.5	55
Bacteria	Firmicutes	Clostridia	Clostridiales	Clostridiaceae	Clostridium sensu stricto 1	NA	ASV_302	Staphylococcus aureus infection	ko05150	K03739	dltB; membrane protein involved in D-alanine export	Buffington_201_014	7.6	0.0914523	2	15.2	0.182905	0.150599	T2D	Female	28.5	55
Bacteria	Firmicutes	Clostridia	Clostridiales	Clostridiaceae	Clostridium sensu stricto 1	NA	ASV_302	Staphylococcus aureus infection	ko05150	K03740	dltD; D-alanine transfer protein	Buffington_201_014	7.6	0.0914523	2	15.2	0.182905	0.150599	T2D	Female	28.5	55
Bacteria	Firmicutes	Clostridia	Clostridiales	Clostridiaceae	Clostridium sensu stricto 1	NA	ASV_302	Staphylococcus aureus infection	ko05150	K11041	eta; exfoliative toxin A/B	Buffington_201_014	7.6	0.0914523	1	7.6	0.0914523	0.00942542	T2D	Female	28.5	55
Bacteria	Firmicutes	Clostridia	Clostridiales	Clostridiaceae	Clostridium sensu stricto 1	NA	ASV_302	Staphylococcus aureus infection	ko05150	K14188	dltC; D-alanine--poly(phosphoribitol) ligase subunit 2 [EC:6.1.1.13]	Buffington_201_014	7.6	0.0914523	1	7.6	0.0914523	0.300039	T2D	Female	28.5	55
Bacteria	Firmicutes	Clostridia	Lachnospirales	Lachnospiraceae	Hungatella	NA	ASV_305	Staphylococcus aureus infection	ko05150	K11041	eta; exfoliative toxin A/B	Buffington_201_002	5	0.0812422	1	5	0.0812422	0.035184	T2D	Male	39.5	59
Bacteria	Firmicutes	Clostridia	Lachnospirales	Lachnospiraceae	Hungatella	NA	ASV_305	Staphylococcus aureus infection	ko05150	K11041	eta; exfoliative toxin A/B	Buffington_201_005	1	0.0106015	1	1	0.0106015	0.0357526	HC	Female	34.5	53
Bacteria	Firmicutes	Clostridia	Lachnospirales	Lachnospiraceae	Hungatella	NA	ASV_305	Staphylococcus aureus infection	ko05150	K11041	eta; exfoliative toxin A/B	Buffington_201_007	3	0.0316751	1	3	0.0316751	0.0277341	HC	Male	25.8	52
Bacteria	Firmicutes	Clostridia	Lachnospirales	Lachnospiraceae	Hungatella	NA	ASV_305	Staphylococcus aureus infection	ko05150	K11041	eta; exfoliative toxin A/B	Buffington_201_010	9	0.11243	1	9	0.11243	0.0253264	T2D	Female	33.5	64
Bacteria	Firmicutes	Clostridia	Lachnospirales	Lachnospiraceae	Hungatella	NA	ASV_305	Staphylococcus aureus infection	ko05150	K11041	eta; exfoliative toxin A/B	Buffington_201_014	19	0.228631	1	19	0.228631	0.0235636	T2D	Female	28.5	55
Bacteria	Actinobacteriota	Coriobacteriia	Coriobacteriales	Eggerthellaceae	Senegalimassilia	NA	ASV_309	Staphylococcus aureus infection	ko05150	K03367	dltA; D-alanine--poly(phosphoribitol) ligase subunit 1 [EC:6.1.1.13]	Buffington_201_001	6	0.0745321	1	6	0.0745321	0.0195599	T2D	Male	31.8	57
Bacteria	Actinobacteriota	Coriobacteriia	Coriobacteriales	Eggerthellaceae	Senegalimassilia	NA	ASV_309	Staphylococcus aureus infection	ko05150	K03367	dltA; D-alanine--poly(phosphoribitol) ligase subunit 1 [EC:6.1.1.13]	Buffington_201_005	6	0.0636093	1	6	0.0636093	0.159787	HC	Female	34.5	53
Bacteria	Actinobacteriota	Coriobacteriia	Coriobacteriales	Eggerthellaceae	Senegalimassilia	NA	ASV_309	Staphylococcus aureus infection	ko05150	K03367	dltA; D-alanine--poly(phosphoribitol) ligase subunit 1 [EC:6.1.1.13]	Buffington_201_008	5.5	0.102135	1	5.5	0.102135	0.111902	HC	Female	35.8	54
Bacteria	Bacteroidota	Bacteroidia	Bacteroidales	Marinifilaceae	Butyricimonas	NA	ASV_315	alpha-Linolenic acid metabolism	ko00592	K01058	pldA; phospholipase A1/A2 [EC:3.1.1.32 3.1.1.4]	Buffington_201_001	4	0.0496881	1	4	0.0496881	0.00579601	T2D	Male	31.8	57
Bacteria	Bacteroidota	Bacteroidia	Bacteroidales	Marinifilaceae	Butyricimonas	NA	ASV_315	alpha-Linolenic acid metabolism	ko00592	K01058	pldA; phospholipase A1/A2 [EC:3.1.1.32 3.1.1.4]	Buffington_201_003	15	0.186112	1	15	0.186112	0.114216	HC	Female	25.2	50
Bacteria	Bacteroidota	Bacteroidia	Bacteroidales	Marinifilaceae	Butyricimonas	NA	ASV_315	alpha-Linolenic acid metabolism	ko00592	K01058	pldA; phospholipase A1/A2 [EC:3.1.1.32 3.1.1.4]	Buffington_201_006	2	0.0256937	1	2	0.0256937	0.00247816	T2D	Female	28.7	62
Bacteria	Bacteroidota	Bacteroidia	Bacteroidales	Marinifilaceae	Butyricimonas	NA	ASV_315	alpha-Linolenic acid metabolism	ko00592	K01058	pldA; phospholipase A1/A2 [EC:3.1.1.32 3.1.1.4]	Buffington_201_008	2	0.03714	1	2	0.03714	0.0564175	HC	Female	35.8	54
Bacteria	Bacteroidota	Bacteroidia	Bacteroidales	Marinifilaceae	Butyricimonas	NA	ASV_315	alpha-Linolenic acid metabolism	ko00592	K01058	pldA; phospholipase A1/A2 [EC:3.1.1.32 3.1.1.4]	Buffington_201_009	9	0.155446	1	9	0.155446	0.0908265	HC	Female	21.1	56
Bacteria	Firmicutes	Clostridia	Lachnospirales	Lachnospiraceae	Lachnoclostridium	NA	ASV_316	Staphylococcus aureus infection	ko05150	K11041	eta; exfoliative toxin A/B	Buffington_201_005	1	0.0106015	1	1	0.0106015	0.0357526	HC	Female	34.5	53
Bacteria	Firmicutes	Clostridia	Lachnospirales	Lachnospiraceae	Lachnoclostridium	NA	ASV_316	Staphylococcus aureus infection	ko05150	K11041	eta; exfoliative toxin A/B	Buffington_201_009	3	0.0518153	1	3	0.0518153	0.0645578	HC	Female	21.1	56
Bacteria	Firmicutes	Clostridia	Lachnospirales	Lachnospiraceae	Lachnoclostridium	NA	ASV_316	Staphylococcus aureus infection	ko05150	K11041	eta; exfoliative toxin A/B	Buffington_201_014	28	0.33693	1	28	0.33693	0.0347252	T2D	Female	28.5	55
Bacteria	Proteobacteria	Gammaproteobacteria	Enterobacterales	Morganellaceae	NA	NA	ASV_319	alpha-Linolenic acid metabolism	ko00592	K00632	fadA, fadI; acetyl-CoA acyltransferase [EC:2.3.1.16]	Buffington_201_002	31	0.503701	2	62	1.0074	0.48189	T2D	Male	39.5	59
Bacteria	Proteobacteria	Gammaproteobacteria	Enterobacterales	Morganellaceae	NA	NA	ASV_319	alpha-Linolenic acid metabolism	ko00592	K01058	pldA; phospholipase A1/A2 [EC:3.1.1.32 3.1.1.4]	Buffington_201_002	31	0.503701	1	31	0.503701	0.316876	T2D	Male	39.5	59
Bacteria	Proteobacteria	Gammaproteobacteria	Enterobacterales	Morganellaceae	NA	NA	ASV_319	Bacterial invasion of epithelial cells	ko05100	K13285	sipB, ipaB, bipB; invasin B	Buffington_201_002	31	0.503701	1	31	0.503701	0.732341	T2D	Male	39.5	59
Bacteria	Proteobacteria	Gammaproteobacteria	Enterobacterales	Morganellaceae	NA	NA	ASV_319	Bacterial invasion of epithelial cells	ko05100	K13287	sipD, ipaD, bipD; invasin D	Buffington_201_002	31	0.503701	1	31	0.503701	0.732341	T2D	Male	39.5	59
Bacteria	Proteobacteria	Gammaproteobacteria	Enterobacterales	Morganellaceae	NA	NA	ASV_319	Bacterial invasion of epithelial cells	ko05100	K13735	yeeJ; adhesin/invasin	Buffington_201_002	31	0.503701	1	31	0.503701	0.313195	T2D	Male	39.5	59
Bacteria	Firmicutes	Clostridia	Lachnospirales	Lachnospiraceae	Lachnoclostridium	NA	ASV_323	Staphylococcus aureus infection	ko05150	K11041	eta; exfoliative toxin A/B	Buffington_201_002	10	0.162484	1	10	0.162484	0.070368	T2D	Male	39.5	59
Bacteria	Firmicutes	Clostridia	Lachnospirales	Lachnospiraceae	Lachnoclostridium	NA	ASV_323	Staphylococcus aureus infection	ko05150	K11041	eta; exfoliative toxin A/B	Buffington_201_006	1	0.0128468	1	1	0.0128468	0.0120192	T2D	Female	28.7	62
Bacteria	Firmicutes	Clostridia	Lachnospirales	Lachnospiraceae	Lachnoclostridium	NA	ASV_323	Staphylococcus aureus infection	ko05150	K11041	eta; exfoliative toxin A/B	Buffington_201_009	2	0.0345435	1	2	0.0345435	0.0430385	HC	Female	21.1	56
Bacteria	Firmicutes	Clostridia	Lachnospirales	Lachnospiraceae	Lachnoclostridium	NA	ASV_323	Staphylococcus aureus infection	ko05150	K11041	eta; exfoliative toxin A/B	Buffington_201_010	9	0.11243	1	9	0.11243	0.0253264	T2D	Female	33.5	64
Bacteria	Firmicutes	Clostridia	Lachnospirales	Lachnospiraceae	Lachnoclostridium	NA	ASV_323	Staphylococcus aureus infection	ko05150	K11041	eta; exfoliative toxin A/B	Buffington_201_014	8	0.0962656	1	8	0.0962656	0.0099215	T2D	Female	28.5	55
Bacteria	Firmicutes	Bacilli	Lactobacillales	Streptococcaceae	Lactococcus	NA	ASV_329	Staphylococcus aureus infection	ko05150	K03367	dltA; D-alanine--poly(phosphoribitol) ligase subunit 1 [EC:6.1.1.13]	Buffington_201_002	0.17	0.00276223	1	0.17	0.00276223	0.000179157	T2D	Male	39.5	59
Bacteria	Firmicutes	Bacilli	Lactobacillales	Streptococcaceae	Lactococcus	NA	ASV_329	Staphylococcus aureus infection	ko05150	K03367	dltA; D-alanine--poly(phosphoribitol) ligase subunit 1 [EC:6.1.1.13]	Buffington_201_009	0.17	0.0029362	1	0.17	0.0029362	0.00531749	HC	Female	21.1	56
Bacteria	Firmicutes	Bacilli	Lactobacillales	Streptococcaceae	Lactococcus	NA	ASV_329	Staphylococcus aureus infection	ko05150	K03367	dltA; D-alanine--poly(phosphoribitol) ligase subunit 1 [EC:6.1.1.13]	Buffington_201_010	0.83	0.0103685	1	0.83	0.0103685	0.00252641	T2D	Female	33.5	64
Bacteria	Firmicutes	Bacilli	Lactobacillales	Streptococcaceae	Lactococcus	NA	ASV_329	Staphylococcus aureus infection	ko05150	K03367	dltA; D-alanine--poly(phosphoribitol) ligase subunit 1 [EC:6.1.1.13]	Buffington_201_011	0.17	0.0020777	1	0.17	0.0020777	0.00310957	HC	Female	25	59
Bacteria	Firmicutes	Bacilli	Lactobacillales	Streptococcaceae	Lactococcus	NA	ASV_329	Staphylococcus aureus infection	ko05150	K03367	dltA; D-alanine--poly(phosphoribitol) ligase subunit 1 [EC:6.1.1.13]	Buffington_201_013	3	0.0542069	1	3	0.0542069	0.0188288	T2D	Male	45.4	67
Bacteria	Firmicutes	Bacilli	Lactobacillales	Streptococcaceae	Lactococcus	NA	ASV_329	Staphylococcus aureus infection	ko05150	K03367	dltA; D-alanine--poly(phosphoribitol) ligase subunit 1 [EC:6.1.1.13]	Buffington_201_014	0.33	0.00397096	1	0.33	0.00397096	0.00193742	T2D	Female	28.5	55
Bacteria	Firmicutes	Bacilli	Lactobacillales	Streptococcaceae	Lactococcus	NA	ASV_329	Staphylococcus aureus infection	ko05150	K03739	dltB; membrane protein involved in D-alanine export	Buffington_201_002	0.17	0.00276223	1	0.17	0.00276223	0.000182034	T2D	Male	39.5	59
Bacteria	Firmicutes	Bacilli	Lactobacillales	Streptococcaceae	Lactococcus	NA	ASV_329	Staphylococcus aureus infection	ko05150	K03739	dltB; membrane protein involved in D-alanine export	Buffington_201_009	0.17	0.0029362	1	0.17	0.0029362	0.011356	HC	Female	21.1	56
Bacteria	Firmicutes	Bacilli	Lactobacillales	Streptococcaceae	Lactococcus	NA	ASV_329	Staphylococcus aureus infection	ko05150	K03739	dltB; membrane protein involved in D-alanine export	Buffington_201_010	0.83	0.0103685	1	0.83	0.0103685	0.00282284	T2D	Female	33.5	64
Bacteria	Firmicutes	Bacilli	Lactobacillales	Streptococcaceae	Lactococcus	NA	ASV_329	Staphylococcus aureus infection	ko05150	K03739	dltB; membrane protein involved in D-alanine export	Buffington_201_011	0.17	0.0020777	1	0.17	0.0020777	0.00407967	HC	Female	25	59
Bacteria	Firmicutes	Bacilli	Lactobacillales	Streptococcaceae	Lactococcus	NA	ASV_329	Staphylococcus aureus infection	ko05150	K03739	dltB; membrane protein involved in D-alanine export	Buffington_201_013	3	0.0542069	1	3	0.0542069	0.0190078	T2D	Male	45.4	67
Bacteria	Firmicutes	Bacilli	Lactobacillales	Streptococcaceae	Lactococcus	NA	ASV_329	Staphylococcus aureus infection	ko05150	K03739	dltB; membrane protein involved in D-alanine export	Buffington_201_014	0.33	0.00397096	1	0.33	0.00397096	0.00326959	T2D	Female	28.5	55
Bacteria	Firmicutes	Bacilli	Lactobacillales	Streptococcaceae	Lactococcus	NA	ASV_329	Staphylococcus aureus infection	ko05150	K03740	dltD; D-alanine transfer protein	Buffington_201_002	0.17	0.00276223	1	0.17	0.00276223	0.000182034	T2D	Male	39.5	59
Bacteria	Firmicutes	Bacilli	Lactobacillales	Streptococcaceae	Lactococcus	NA	ASV_329	Staphylococcus aureus infection	ko05150	K03740	dltD; D-alanine transfer protein	Buffington_201_009	0.17	0.0029362	1	0.17	0.0029362	0.011356	HC	Female	21.1	56
Bacteria	Firmicutes	Bacilli	Lactobacillales	Streptococcaceae	Lactococcus	NA	ASV_329	Staphylococcus aureus infection	ko05150	K03740	dltD; D-alanine transfer protein	Buffington_201_010	0.83	0.0103685	1	0.83	0.0103685	0.00282284	T2D	Female	33.5	64
Bacteria	Firmicutes	Bacilli	Lactobacillales	Streptococcaceae	Lactococcus	NA	ASV_329	Staphylococcus aureus infection	ko05150	K03740	dltD; D-alanine transfer protein	Buffington_201_011	0.17	0.0020777	1	0.17	0.0020777	0.00407967	HC	Female	25	59
Bacteria	Firmicutes	Bacilli	Lactobacillales	Streptococcaceae	Lactococcus	NA	ASV_329	Staphylococcus aureus infection	ko05150	K03740	dltD; D-alanine transfer protein	Buffington_201_013	3	0.0542069	1	3	0.0542069	0.0190078	T2D	Male	45.4	67
Bacteria	Firmicutes	Bacilli	Lactobacillales	Streptococcaceae	Lactococcus	NA	ASV_329	Staphylococcus aureus infection	ko05150	K03740	dltD; D-alanine transfer protein	Buffington_201_014	0.33	0.00397096	1	0.33	0.00397096	0.00326959	T2D	Female	28.5	55
Bacteria	Firmicutes	Bacilli	Lactobacillales	Streptococcaceae	Lactococcus	NA	ASV_329	Staphylococcus aureus infection	ko05150	K11041	eta; exfoliative toxin A/B	Buffington_201_002	0.17	0.00276223	1	0.17	0.00276223	0.00119626	T2D	Male	39.5	59
Bacteria	Firmicutes	Bacilli	Lactobacillales	Streptococcaceae	Lactococcus	NA	ASV_329	Staphylococcus aureus infection	ko05150	K11041	eta; exfoliative toxin A/B	Buffington_201_009	0.17	0.0029362	1	0.17	0.0029362	0.00365827	HC	Female	21.1	56
Bacteria	Firmicutes	Bacilli	Lactobacillales	Streptococcaceae	Lactococcus	NA	ASV_329	Staphylococcus aureus infection	ko05150	K11041	eta; exfoliative toxin A/B	Buffington_201_010	0.83	0.0103685	1	0.83	0.0103685	0.00233566	T2D	Female	33.5	64
Bacteria	Firmicutes	Bacilli	Lactobacillales	Streptococcaceae	Lactococcus	NA	ASV_329	Staphylococcus aureus infection	ko05150	K11041	eta; exfoliative toxin A/B	Buffington_201_011	0.17	0.0020777	1	0.17	0.0020777	0.00355351	HC	Female	25	59
Bacteria	Firmicutes	Bacilli	Lactobacillales	Streptococcaceae	Lactococcus	NA	ASV_329	Staphylococcus aureus infection	ko05150	K11041	eta; exfoliative toxin A/B	Buffington_201_013	3	0.0542069	1	3	0.0542069	0.0288378	T2D	Male	45.4	67
Bacteria	Firmicutes	Bacilli	Lactobacillales	Streptococcaceae	Lactococcus	NA	ASV_329	Staphylococcus aureus infection	ko05150	K11041	eta; exfoliative toxin A/B	Buffington_201_014	0.33	0.00397096	1	0.33	0.00397096	0.000409262	T2D	Female	28.5	55
Bacteria	Firmicutes	Bacilli	Lactobacillales	Streptococcaceae	Lactococcus	NA	ASV_329	Staphylococcus aureus infection	ko05150	K14188	dltC; D-alanine--poly(phosphoribitol) ligase subunit 2 [EC:6.1.1.13]	Buffington_201_002	0.17	0.00276223	1	0.17	0.00276223	0.000183211	T2D	Male	39.5	59
Bacteria	Firmicutes	Bacilli	Lactobacillales	Streptococcaceae	Lactococcus	NA	ASV_329	Staphylococcus aureus infection	ko05150	K14188	dltC; D-alanine--poly(phosphoribitol) ligase subunit 2 [EC:6.1.1.13]	Buffington_201_009	0.17	0.0029362	1	0.17	0.0029362	0.0342052	HC	Female	21.1	56
Bacteria	Firmicutes	Bacilli	Lactobacillales	Streptococcaceae	Lactococcus	NA	ASV_329	Staphylococcus aureus infection	ko05150	K14188	dltC; D-alanine--poly(phosphoribitol) ligase subunit 2 [EC:6.1.1.13]	Buffington_201_010	0.83	0.0103685	1	0.83	0.0103685	0.00291197	T2D	Female	33.5	64
Bacteria	Firmicutes	Bacilli	Lactobacillales	Streptococcaceae	Lactococcus	NA	ASV_329	Staphylococcus aureus infection	ko05150	K14188	dltC; D-alanine--poly(phosphoribitol) ligase subunit 2 [EC:6.1.1.13]	Buffington_201_011	0.17	0.0020777	1	0.17	0.0020777	0.00407967	HC	Female	25	59
Bacteria	Firmicutes	Bacilli	Lactobacillales	Streptococcaceae	Lactococcus	NA	ASV_329	Staphylococcus aureus infection	ko05150	K14188	dltC; D-alanine--poly(phosphoribitol) ligase subunit 2 [EC:6.1.1.13]	Buffington_201_013	3	0.0542069	1	3	0.0542069	0.0190078	T2D	Male	45.4	67
Bacteria	Firmicutes	Bacilli	Lactobacillales	Streptococcaceae	Lactococcus	NA	ASV_329	Staphylococcus aureus infection	ko05150	K14188	dltC; D-alanine--poly(phosphoribitol) ligase subunit 2 [EC:6.1.1.13]	Buffington_201_014	0.33	0.00397096	1	0.33	0.00397096	0.013028	T2D	Female	28.5	55
Bacteria	Bacteroidota	Bacteroidia	Bacteroidales	Marinifilaceae	Odoribacter	NA	ASV_331	alpha-Linolenic acid metabolism	ko00592	K01058	pldA; phospholipase A1/A2 [EC:3.1.1.32 3.1.1.4]	Buffington_201_001	9	0.111798	1	9	0.111798	0.013041	T2D	Male	31.8	57
Bacteria	Actinobacteriota	Coriobacteriia	Coriobacteriales	Eggerthellaceae	NA	NA	ASV_342	Staphylococcus aureus infection	ko05150	K03367	dltA; D-alanine--poly(phosphoribitol) ligase subunit 1 [EC:6.1.1.13]	Buffington_201_001	0.5	0.00621101	1	0.5	0.00621101	0.00162999	T2D	Male	31.8	57
Bacteria	Actinobacteriota	Coriobacteriia	Coriobacteriales	Eggerthellaceae	NA	NA	ASV_342	Staphylococcus aureus infection	ko05150	K03367	dltA; D-alanine--poly(phosphoribitol) ligase subunit 1 [EC:6.1.1.13]	Buffington_201_003	1	0.0124074	1	1	0.0124074	0.0282087	HC	Female	25.2	50
Bacteria	Actinobacteriota	Coriobacteriia	Coriobacteriales	Eggerthellaceae	NA	NA	ASV_342	Staphylococcus aureus infection	ko05150	K03367	dltA; D-alanine--poly(phosphoribitol) ligase subunit 1 [EC:6.1.1.13]	Buffington_201_005	0.5	0.00530077	1	0.5	0.00530077	0.0133156	HC	Female	34.5	53
Bacteria	Actinobacteriota	Coriobacteriia	Coriobacteriales	Eggerthellaceae	NA	NA	ASV_342	Staphylococcus aureus infection	ko05150	K03367	dltA; D-alanine--poly(phosphoribitol) ligase subunit 1 [EC:6.1.1.13]	Buffington_201_006	2	0.0256937	1	2	0.0256937	0.0232693	T2D	Female	28.7	62
Bacteria	Actinobacteriota	Coriobacteriia	Coriobacteriales	Eggerthellaceae	NA	NA	ASV_342	Staphylococcus aureus infection	ko05150	K03367	dltA; D-alanine--poly(phosphoribitol) ligase subunit 1 [EC:6.1.1.13]	Buffington_201_007	2	0.0211167	1	2	0.0211167	0.0533333	HC	Male	25.8	52
Bacteria	Actinobacteriota	Coriobacteriia	Coriobacteriales	Eggerthellaceae	NA	NA	ASV_342	Staphylococcus aureus infection	ko05150	K03367	dltA; D-alanine--poly(phosphoribitol) ligase subunit 1 [EC:6.1.1.13]	Buffington_201_009	2	0.0345435	1	2	0.0345435	0.0625586	HC	Female	21.1	56
Bacteria	Actinobacteriota	Coriobacteriia	Coriobacteriales	Eggerthellaceae	NA	NA	ASV_342	Staphylococcus aureus infection	ko05150	K03367	dltA; D-alanine--poly(phosphoribitol) ligase subunit 1 [EC:6.1.1.13]	Buffington_201_010	2.5	0.0312305	1	2.5	0.0312305	0.00760966	T2D	Female	33.5	64
Bacteria	Actinobacteriota	Coriobacteriia	Coriobacteriales	Eggerthellaceae	NA	NA	ASV_342	Staphylococcus aureus infection	ko05150	K03367	dltA; D-alanine--poly(phosphoribitol) ligase subunit 1 [EC:6.1.1.13]	Buffington_201_011	2	0.0244435	1	2	0.0244435	0.0365831	HC	Female	25	59
Bacteria	Actinobacteriota	Coriobacteriia	Coriobacteriales	Eggerthellaceae	NA	NA	ASV_342	Staphylococcus aureus infection	ko05150	K03367	dltA; D-alanine--poly(phosphoribitol) ligase subunit 1 [EC:6.1.1.13]	Buffington_201_013	0.5	0.00903448	1	0.5	0.00903448	0.00313814	T2D	Male	45.4	67
Bacteria	Actinobacteriota	Coriobacteriia	Coriobacteriales	Eggerthellaceae	NA	NA	ASV_342	Staphylococcus aureus infection	ko05150	K11041	eta; exfoliative toxin A/B	Buffington_201_001	0.5	0.00621101	1	0.5	0.00621101	0.00388591	T2D	Male	31.8	57
Bacteria	Actinobacteriota	Coriobacteriia	Coriobacteriales	Eggerthellaceae	NA	NA	ASV_342	Staphylococcus aureus infection	ko05150	K11041	eta; exfoliative toxin A/B	Buffington_201_003	1	0.0124074	1	1	0.0124074	0.0424989	HC	Female	25.2	50
Bacteria	Actinobacteriota	Coriobacteriia	Coriobacteriales	Eggerthellaceae	NA	NA	ASV_342	Staphylococcus aureus infection	ko05150	K11041	eta; exfoliative toxin A/B	Buffington_201_005	0.5	0.00530077	1	0.5	0.00530077	0.0178763	HC	Female	34.5	53
Bacteria	Actinobacteriota	Coriobacteriia	Coriobacteriales	Eggerthellaceae	NA	NA	ASV_342	Staphylococcus aureus infection	ko05150	K11041	eta; exfoliative toxin A/B	Buffington_201_006	2	0.0256937	1	2	0.0256937	0.0240385	T2D	Female	28.7	62
Bacteria	Actinobacteriota	Coriobacteriia	Coriobacteriales	Eggerthellaceae	NA	NA	ASV_342	Staphylococcus aureus infection	ko05150	K11041	eta; exfoliative toxin A/B	Buffington_201_007	2	0.0211167	1	2	0.0211167	0.0184894	HC	Male	25.8	52
Bacteria	Actinobacteriota	Coriobacteriia	Coriobacteriales	Eggerthellaceae	NA	NA	ASV_342	Staphylococcus aureus infection	ko05150	K11041	eta; exfoliative toxin A/B	Buffington_201_009	2	0.0345435	1	2	0.0345435	0.0430385	HC	Female	21.1	56
Bacteria	Actinobacteriota	Coriobacteriia	Coriobacteriales	Eggerthellaceae	NA	NA	ASV_342	Staphylococcus aureus infection	ko05150	K11041	eta; exfoliative toxin A/B	Buffington_201_010	2.5	0.0312305	1	2.5	0.0312305	0.00703512	T2D	Female	33.5	64
Bacteria	Actinobacteriota	Coriobacteriia	Coriobacteriales	Eggerthellaceae	NA	NA	ASV_342	Staphylococcus aureus infection	ko05150	K11041	eta; exfoliative toxin A/B	Buffington_201_011	2	0.0244435	1	2	0.0244435	0.041806	HC	Female	25	59
Bacteria	Actinobacteriota	Coriobacteriia	Coriobacteriales	Eggerthellaceae	NA	NA	ASV_342	Staphylococcus aureus infection	ko05150	K11041	eta; exfoliative toxin A/B	Buffington_201_013	0.5	0.00903448	1	0.5	0.00903448	0.00480631	T2D	Male	45.4	67
Bacteria	Firmicutes	Bacilli	Lactobacillales	Streptococcaceae	Lactococcus	NA	ASV_344	Staphylococcus aureus infection	ko05150	K03367	dltA; D-alanine--poly(phosphoribitol) ligase subunit 1 [EC:6.1.1.13]	Buffington_201_013	26	0.469793	1	26	0.469793	0.163183	T2D	Male	45.4	67
Bacteria	Firmicutes	Bacilli	Lactobacillales	Streptococcaceae	Lactococcus	NA	ASV_344	Staphylococcus aureus infection	ko05150	K03739	dltB; membrane protein involved in D-alanine export	Buffington_201_013	26	0.469793	1	26	0.469793	0.164734	T2D	Male	45.4	67
Bacteria	Firmicutes	Bacilli	Lactobacillales	Streptococcaceae	Lactococcus	NA	ASV_344	Staphylococcus aureus infection	ko05150	K03740	dltD; D-alanine transfer protein	Buffington_201_013	26	0.469793	1	26	0.469793	0.164734	T2D	Male	45.4	67
Bacteria	Firmicutes	Bacilli	Lactobacillales	Streptococcaceae	Lactococcus	NA	ASV_344	Staphylococcus aureus infection	ko05150	K11041	eta; exfoliative toxin A/B	Buffington_201_013	26	0.469793	1	26	0.469793	0.249928	T2D	Male	45.4	67
Bacteria	Firmicutes	Bacilli	Lactobacillales	Streptococcaceae	Lactococcus	NA	ASV_344	Staphylococcus aureus infection	ko05150	K14188	dltC; D-alanine--poly(phosphoribitol) ligase subunit 2 [EC:6.1.1.13]	Buffington_201_013	26	0.469793	1	26	0.469793	0.164734	T2D	Male	45.4	67
Bacteria	Firmicutes	Bacilli	Lactobacillales	Streptococcaceae	Lactococcus	NA	ASV_344	Staphylococcus aureus infection	ko05150	K14201	clfA; clumping factor A	Buffington_201_013	26	0.469793	1	26	0.469793	1	T2D	Male	45.4	67
Bacteria	Firmicutes	Bacilli	Lactobacillales	Streptococcaceae	Lactococcus	NA	ASV_344	Staphylococcus aureus infection	ko05150	K14205	mprF, fmtC; phosphatidylglycerol lysyltransferase [EC:2.3.2.3]	Buffington_201_013	26	0.469793	1	26	0.469793	0.234594	T2D	Male	45.4	67
Bacteria	Firmicutes	Clostridia	Oscillospirales	UCG-011	NA	NA	ASV_350	alpha-Linolenic acid metabolism	ko00592	K00632	fadA, fadI; acetyl-CoA acyltransferase [EC:2.3.1.16]	Buffington_201_001	4	0.0496881	1	4	0.0496881	0.00285034	T2D	Male	31.8	57
Bacteria	Firmicutes	Clostridia	Oscillospirales	UCG-011	NA	NA	ASV_350	alpha-Linolenic acid metabolism	ko00592	K00632	fadA, fadI; acetyl-CoA acyltransferase [EC:2.3.1.16]	Buffington_201_003	2	0.0248149	1	2	0.0248149	0.045208	HC	Female	25.2	50
Bacteria	Firmicutes	Clostridia	Oscillospirales	UCG-011	NA	NA	ASV_350	alpha-Linolenic acid metabolism	ko00592	K00632	fadA, fadI; acetyl-CoA acyltransferase [EC:2.3.1.16]	Buffington_201_009	9	0.155446	1	9	0.155446	0.2	HC	Female	21.1	56
Bacteria	Firmicutes	Clostridia	Oscillospirales	UCG-011	NA	NA	ASV_350	alpha-Linolenic acid metabolism	ko00592	K00632	fadA, fadI; acetyl-CoA acyltransferase [EC:2.3.1.16]	Buffington_201_011	9	0.109996	1	9	0.109996	0.0727802	HC	Female	25	59
Bacteria	Actinobacteriota	Coriobacteriia	Coriobacteriales	Eggerthellaceae	Eggerthella	NA	ASV_354	Staphylococcus aureus infection	ko05150	K03367	dltA; D-alanine--poly(phosphoribitol) ligase subunit 1 [EC:6.1.1.13]	Buffington_201_006	1	0.0128468	1	1	0.0128468	0.0116347	T2D	Female	28.7	62
Bacteria	Actinobacteriota	Coriobacteriia	Coriobacteriales	Eggerthellaceae	Eggerthella	NA	ASV_354	Staphylococcus aureus infection	ko05150	K03367	dltA; D-alanine--poly(phosphoribitol) ligase subunit 1 [EC:6.1.1.13]	Buffington_201_007	1	0.0105584	1	1	0.0105584	0.0266667	HC	Male	25.8	52
Bacteria	Actinobacteriota	Coriobacteriia	Coriobacteriales	Eggerthellaceae	Eggerthella	NA	ASV_354	Staphylococcus aureus infection	ko05150	K03367	dltA; D-alanine--poly(phosphoribitol) ligase subunit 1 [EC:6.1.1.13]	Buffington_201_009	5	0.0863588	1	5	0.0863588	0.156397	HC	Female	21.1	56
Bacteria	Actinobacteriota	Coriobacteriia	Coriobacteriales	Eggerthellaceae	Eggerthella	NA	ASV_354	Staphylococcus aureus infection	ko05150	K03367	dltA; D-alanine--poly(phosphoribitol) ligase subunit 1 [EC:6.1.1.13]	Buffington_201_010	5	0.062461	1	5	0.062461	0.0152193	T2D	Female	33.5	64
Bacteria	Firmicutes	Negativicutes	Veillonellales-Selenomonadales	Selenomonadaceae	Megamonas	NA	ASV_355	Staphylococcus aureus infection	ko05150	K11041	eta; exfoliative toxin A/B	Buffington_201_010	24	0.299813	1	24	0.299813	0.0675371	T2D	Female	33.5	64
Bacteria	Firmicutes	Clostridia	NA	NA	NA	NA	ASV_360	Staphylococcus aureus infection	ko05150	K11041	eta; exfoliative toxin A/B	Buffington_201_001	20	0.24844	1	20	0.24844	0.155436	T2D	Male	31.8	57
Bacteria	Firmicutes	Clostridia	NA	NA	NA	NA	ASV_360	Staphylococcus aureus infection	ko05150	K11041	eta; exfoliative toxin A/B	Buffington_201_003	2	0.0248149	1	2	0.0248149	0.0849979	HC	Female	25.2	50
Bacteria	Bacteroidota	Bacteroidia	Bacteroidales	Rikenellaceae	Alistipes	NA	ASV_364	alpha-Linolenic acid metabolism	ko00592	K01058	pldA; phospholipase A1/A2 [EC:3.1.1.32 3.1.1.4]	Buffington_201_007	10	0.105584	1	10	0.105584	0.0956206	HC	Male	25.8	52
Bacteria	Bacteroidota	Bacteroidia	Bacteroidales	Rikenellaceae	Alistipes	NA	ASV_364	alpha-Linolenic acid metabolism	ko00592	K01058	pldA; phospholipase A1/A2 [EC:3.1.1.32 3.1.1.4]	Buffington_201_009	10	0.172718	1	10	0.172718	0.100918	HC	Female	21.1	56
Bacteria	Bacteroidota	Bacteroidia	Bacteroidales	Rikenellaceae	Alistipes	NA	ASV_364	alpha-Linolenic acid metabolism	ko00592	K01058	pldA; phospholipase A1/A2 [EC:3.1.1.32 3.1.1.4]	Buffington_201_011	2	0.0244435	1	2	0.0244435	0.00917305	HC	Female	25	59
Bacteria	Firmicutes	Bacilli	Erysipelotrichales	Erysipelotrichaceae	Faecalitalea	NA	ASV_375	Bacterial invasion of epithelial cells	ko05100	K13730	inlA; internalin A	Buffington_201_001	2	0.024844	1	2	0.024844	0.858369	T2D	Male	31.8	57
Bacteria	Firmicutes	Bacilli	Erysipelotrichales	Erysipelotrichaceae	Faecalitalea	NA	ASV_375	Bacterial invasion of epithelial cells	ko05100	K13730	inlA; internalin A	Buffington_201_002	1	0.0162484	1	1	0.0162484	0.0625	T2D	Male	39.5	59
Bacteria	Firmicutes	Bacilli	Erysipelotrichales	Erysipelotrichaceae	Faecalitalea	NA	ASV_375	Bacterial invasion of epithelial cells	ko05100	K13730	inlA; internalin A	Buffington_201_007	15	0.158376	1	15	0.158376	0.459137	HC	Male	25.8	52
Bacteria	Firmicutes	Bacilli	Erysipelotrichales	Erysipelotrichaceae	Faecalitalea	NA	ASV_375	Bacterial invasion of epithelial cells	ko05100	K13730	inlA; internalin A	Buffington_201_010	1	0.0124922	1	1	0.0124922	0.0188679	T2D	Female	33.5	64
Bacteria	Bacteroidota	Bacteroidia	Bacteroidales	Marinifilaceae	Odoribacter	NA	ASV_381	alpha-Linolenic acid metabolism	ko00592	K01058	pldA; phospholipase A1/A2 [EC:3.1.1.32 3.1.1.4]	Buffington_201_011	6.33	0.0773637	1	6.33	0.0773637	0.0290327	HC	Female	25	59
Bacteria	Bacteroidota	Bacteroidia	Bacteroidales	Marinifilaceae	Butyricimonas	NA	ASV_386	alpha-Linolenic acid metabolism	ko00592	K01058	pldA; phospholipase A1/A2 [EC:3.1.1.32 3.1.1.4]	Buffington_201_001	17	0.211174	1	17	0.211174	0.024633	T2D	Male	31.8	57
NA	NA	NA	NA	NA	NA	NA	ASV_392	Staphylococcus aureus infection	ko05150	K03367	dltA; D-alanine--poly(phosphoribitol) ligase subunit 1 [EC:6.1.1.13]	Buffington_201_010	14	0.174891	1	14	0.174891	0.0426141	T2D	Female	33.5	64
NA	NA	NA	NA	NA	NA	NA	ASV_392	Staphylococcus aureus infection	ko05150	K03367	dltA; D-alanine--poly(phosphoribitol) ligase subunit 1 [EC:6.1.1.13]	Buffington_201_011	1	0.0122218	1	1	0.0122218	0.0182916	HC	Female	25	59
NA	NA	NA	NA	NA	NA	NA	ASV_392	Staphylococcus aureus infection	ko05150	K03367	dltA; D-alanine--poly(phosphoribitol) ligase subunit 1 [EC:6.1.1.13]	Buffington_201_013	2	0.0361379	1	2	0.0361379	0.0125526	T2D	Male	45.4	67
NA	NA	NA	NA	NA	NA	NA	ASV_392	Staphylococcus aureus infection	ko05150	K03739	dltB; membrane protein involved in D-alanine export	Buffington_201_010	14	0.174891	1	14	0.174891	0.0476142	T2D	Female	33.5	64
NA	NA	NA	NA	NA	NA	NA	ASV_392	Staphylococcus aureus infection	ko05150	K03739	dltB; membrane protein involved in D-alanine export	Buffington_201_011	1	0.0122218	1	1	0.0122218	0.0239981	HC	Female	25	59
NA	NA	NA	NA	NA	NA	NA	ASV_392	Staphylococcus aureus infection	ko05150	K03739	dltB; membrane protein involved in D-alanine export	Buffington_201_013	2	0.0361379	1	2	0.0361379	0.0126719	T2D	Male	45.4	67
NA	NA	NA	NA	NA	NA	NA	ASV_392	Staphylococcus aureus infection	ko05150	K03740	dltD; D-alanine transfer protein	Buffington_201_010	14	0.174891	1	14	0.174891	0.0476142	T2D	Female	33.5	64
NA	NA	NA	NA	NA	NA	NA	ASV_392	Staphylococcus aureus infection	ko05150	K03740	dltD; D-alanine transfer protein	Buffington_201_011	1	0.0122218	1	1	0.0122218	0.0239981	HC	Female	25	59
NA	NA	NA	NA	NA	NA	NA	ASV_392	Staphylococcus aureus infection	ko05150	K03740	dltD; D-alanine transfer protein	Buffington_201_013	2	0.0361379	1	2	0.0361379	0.0126719	T2D	Male	45.4	67
NA	NA	NA	NA	NA	NA	NA	ASV_392	Staphylococcus aureus infection	ko05150	K14188	dltC; D-alanine--poly(phosphoribitol) ligase subunit 2 [EC:6.1.1.13]	Buffington_201_010	14	0.174891	1	14	0.174891	0.0491176	T2D	Female	33.5	64
NA	NA	NA	NA	NA	NA	NA	ASV_392	Staphylococcus aureus infection	ko05150	K14188	dltC; D-alanine--poly(phosphoribitol) ligase subunit 2 [EC:6.1.1.13]	Buffington_201_011	1	0.0122218	1	1	0.0122218	0.0239981	HC	Female	25	59
NA	NA	NA	NA	NA	NA	NA	ASV_392	Staphylococcus aureus infection	ko05150	K14188	dltC; D-alanine--poly(phosphoribitol) ligase subunit 2 [EC:6.1.1.13]	Buffington_201_013	2	0.0361379	1	2	0.0361379	0.0126719	T2D	Male	45.4	67
Bacteria	Firmicutes	Bacilli	Lactobacillales	Streptococcaceae	Streptococcus	NA	ASV_395	Staphylococcus aureus infection	ko05150	K03367	dltA; D-alanine--poly(phosphoribitol) ligase subunit 1 [EC:6.1.1.13]	Buffington_201_002	3	0.0487453	1	3	0.0487453	0.00316159	T2D	Male	39.5	59
Bacteria	Firmicutes	Bacilli	Lactobacillales	Streptococcaceae	Streptococcus	NA	ASV_395	Staphylococcus aureus infection	ko05150	K03367	dltA; D-alanine--poly(phosphoribitol) ligase subunit 1 [EC:6.1.1.13]	Buffington_201_003	11	0.136482	1	11	0.136482	0.310296	HC	Female	25.2	50
Bacteria	Firmicutes	Bacilli	Lactobacillales	Streptococcaceae	Streptococcus	NA	ASV_395	Staphylococcus aureus infection	ko05150	K03367	dltA; D-alanine--poly(phosphoribitol) ligase subunit 1 [EC:6.1.1.13]	Buffington_201_008	1	0.01857	1	1	0.01857	0.0203459	HC	Female	35.8	54
Bacteria	Firmicutes	Bacilli	Lactobacillales	Streptococcaceae	Streptococcus	NA	ASV_395	Staphylococcus aureus infection	ko05150	K03367	dltA; D-alanine--poly(phosphoribitol) ligase subunit 1 [EC:6.1.1.13]	Buffington_201_010	1	0.0124922	1	1	0.0124922	0.00304386	T2D	Female	33.5	64
Bacteria	Firmicutes	Bacilli	Lactobacillales	Streptococcaceae	Streptococcus	NA	ASV_395	Staphylococcus aureus infection	ko05150	K03739	dltB; membrane protein involved in D-alanine export	Buffington_201_002	3	0.0487453	1	3	0.0487453	0.00321237	T2D	Male	39.5	59
Bacteria	Firmicutes	Bacilli	Lactobacillales	Streptococcaceae	Streptococcus	NA	ASV_395	Staphylococcus aureus infection	ko05150	K03739	dltB; membrane protein involved in D-alanine export	Buffington_201_003	11	0.136482	1	11	0.136482	0.537897	HC	Female	25.2	50
Bacteria	Firmicutes	Bacilli	Lactobacillales	Streptococcaceae	Streptococcus	NA	ASV_395	Staphylococcus aureus infection	ko05150	K03739	dltB; membrane protein involved in D-alanine export	Buffington_201_008	1	0.01857	1	1	0.01857	0.0237248	HC	Female	35.8	54
Bacteria	Firmicutes	Bacilli	Lactobacillales	Streptococcaceae	Streptococcus	NA	ASV_395	Staphylococcus aureus infection	ko05150	K03739	dltB; membrane protein involved in D-alanine export	Buffington_201_010	1	0.0124922	1	1	0.0124922	0.00340101	T2D	Female	33.5	64
Bacteria	Firmicutes	Bacilli	Lactobacillales	Streptococcaceae	Streptococcus	NA	ASV_395	Staphylococcus aureus infection	ko05150	K03740	dltD; D-alanine transfer protein	Buffington_201_002	3	0.0487453	1	3	0.0487453	0.00321237	T2D	Male	39.5	59
Bacteria	Firmicutes	Bacilli	Lactobacillales	Streptococcaceae	Streptococcus	NA	ASV_395	Staphylococcus aureus infection	ko05150	K03740	dltD; D-alanine transfer protein	Buffington_201_003	11	0.136482	1	11	0.136482	0.537897	HC	Female	25.2	50
Bacteria	Firmicutes	Bacilli	Lactobacillales	Streptococcaceae	Streptococcus	NA	ASV_395	Staphylococcus aureus infection	ko05150	K03740	dltD; D-alanine transfer protein	Buffington_201_008	1	0.01857	1	1	0.01857	0.0237248	HC	Female	35.8	54
Bacteria	Firmicutes	Bacilli	Lactobacillales	Streptococcaceae	Streptococcus	NA	ASV_395	Staphylococcus aureus infection	ko05150	K03740	dltD; D-alanine transfer protein	Buffington_201_010	1	0.0124922	1	1	0.0124922	0.00340101	T2D	Female	33.5	64
Bacteria	Firmicutes	Bacilli	Lactobacillales	Streptococcaceae	Streptococcus	NA	ASV_395	Staphylococcus aureus infection	ko05150	K14188	dltC; D-alanine--poly(phosphoribitol) ligase subunit 2 [EC:6.1.1.13]	Buffington_201_002	3	0.0487453	1	3	0.0487453	0.00323314	T2D	Male	39.5	59
Bacteria	Firmicutes	Bacilli	Lactobacillales	Streptococcaceae	Streptococcus	NA	ASV_395	Staphylococcus aureus infection	ko05150	K14188	dltC; D-alanine--poly(phosphoribitol) ligase subunit 2 [EC:6.1.1.13]	Buffington_201_003	11	0.136482	1	11	0.136482	0.596206	HC	Female	25.2	50
Bacteria	Firmicutes	Bacilli	Lactobacillales	Streptococcaceae	Streptococcus	NA	ASV_395	Staphylococcus aureus infection	ko05150	K14188	dltC; D-alanine--poly(phosphoribitol) ligase subunit 2 [EC:6.1.1.13]	Buffington_201_008	1	0.01857	1	1	0.01857	0.0237248	HC	Female	35.8	54
Bacteria	Firmicutes	Bacilli	Lactobacillales	Streptococcaceae	Streptococcus	NA	ASV_395	Staphylococcus aureus infection	ko05150	K14188	dltC; D-alanine--poly(phosphoribitol) ligase subunit 2 [EC:6.1.1.13]	Buffington_201_010	1	0.0124922	1	1	0.0124922	0.0035084	T2D	Female	33.5	64
Bacteria	Actinobacteriota	Coriobacteriia	Coriobacteriales	Eggerthellaceae	Gordonibacter	NA	ASV_398	Staphylococcus aureus infection	ko05150	K03367	dltA; D-alanine--poly(phosphoribitol) ligase subunit 1 [EC:6.1.1.13]	Buffington_201_014	8	0.0962656	1	8	0.0962656	0.0469677	T2D	Female	28.5	55
NA	NA	NA	NA	NA	NA	NA	ASV_399	Polycyclic aromatic hydrocarbon degradation	ko00624	K00449	pcaH; protocatechuate 3,4-dioxygenase, beta subunit [EC:1.13.11.3]	Buffington_201_001	15	0.18633	1	15	0.18633	0.652174	T2D	Male	31.8	57
Bacteria	Firmicutes	Clostridia	Peptostreptococcales-Tissierellales	Anaerovoracaceae	Family XIII AD3011 group	NA	ASV_402	Staphylococcus aureus infection	ko05150	K03367	dltA; D-alanine--poly(phosphoribitol) ligase subunit 1 [EC:6.1.1.13]	Buffington_201_001	1	0.012422	1	1	0.012422	0.00325998	T2D	Male	31.8	57
Bacteria	Firmicutes	Clostridia	Peptostreptococcales-Tissierellales	Anaerovoracaceae	Family XIII AD3011 group	NA	ASV_402	Staphylococcus aureus infection	ko05150	K03367	dltA; D-alanine--poly(phosphoribitol) ligase subunit 1 [EC:6.1.1.13]	Buffington_201_003	2	0.0248149	1	2	0.0248149	0.0564175	HC	Female	25.2	50
Bacteria	Firmicutes	Clostridia	Peptostreptococcales-Tissierellales	Anaerovoracaceae	Family XIII AD3011 group	NA	ASV_402	Staphylococcus aureus infection	ko05150	K03367	dltA; D-alanine--poly(phosphoribitol) ligase subunit 1 [EC:6.1.1.13]	Buffington_201_005	2	0.0212031	1	2	0.0212031	0.0532623	HC	Female	34.5	53
Bacteria	Firmicutes	Clostridia	Peptostreptococcales-Tissierellales	Anaerovoracaceae	Family XIII AD3011 group	NA	ASV_402	Staphylococcus aureus infection	ko05150	K03367	dltA; D-alanine--poly(phosphoribitol) ligase subunit 1 [EC:6.1.1.13]	Buffington_201_006	4	0.0513873	1	4	0.0513873	0.0465387	T2D	Female	28.7	62
Bacteria	Firmicutes	Clostridia	Peptostreptococcales-Tissierellales	Anaerovoracaceae	Family XIII AD3011 group	NA	ASV_402	Staphylococcus aureus infection	ko05150	K03367	dltA; D-alanine--poly(phosphoribitol) ligase subunit 1 [EC:6.1.1.13]	Buffington_201_007	1	0.0105584	1	1	0.0105584	0.0266667	HC	Male	25.8	52
Bacteria	Firmicutes	Clostridia	Peptostreptococcales-Tissierellales	Anaerovoracaceae	Family XIII AD3011 group	NA	ASV_402	Staphylococcus aureus infection	ko05150	K03367	dltA; D-alanine--poly(phosphoribitol) ligase subunit 1 [EC:6.1.1.13]	Buffington_201_010	2	0.0249844	1	2	0.0249844	0.00608772	T2D	Female	33.5	64
Bacteria	Firmicutes	Clostridia	Peptostreptococcales-Tissierellales	Anaerovoracaceae	Family XIII AD3011 group	NA	ASV_402	Staphylococcus aureus infection	ko05150	K03367	dltA; D-alanine--poly(phosphoribitol) ligase subunit 1 [EC:6.1.1.13]	Buffington_201_013	3	0.0542069	1	3	0.0542069	0.0188288	T2D	Male	45.4	67
Bacteria	Firmicutes	Clostridia	Peptostreptococcales-Tissierellales	Anaerovoracaceae	Family XIII AD3011 group	NA	ASV_402	Staphylococcus aureus infection	ko05150	K03739	dltB; membrane protein involved in D-alanine export	Buffington_201_001	1	0.012422	1	1	0.012422	0.00715564	T2D	Male	31.8	57
Bacteria	Firmicutes	Clostridia	Peptostreptococcales-Tissierellales	Anaerovoracaceae	Family XIII AD3011 group	NA	ASV_402	Staphylococcus aureus infection	ko05150	K03739	dltB; membrane protein involved in D-alanine export	Buffington_201_003	2	0.0248149	1	2	0.0248149	0.0977995	HC	Female	25.2	50
Bacteria	Firmicutes	Clostridia	Peptostreptococcales-Tissierellales	Anaerovoracaceae	Family XIII AD3011 group	NA	ASV_402	Staphylococcus aureus infection	ko05150	K03739	dltB; membrane protein involved in D-alanine export	Buffington_201_005	2	0.0212031	1	2	0.0212031	0.0950119	HC	Female	34.5	53
Bacteria	Firmicutes	Clostridia	Peptostreptococcales-Tissierellales	Anaerovoracaceae	Family XIII AD3011 group	NA	ASV_402	Staphylococcus aureus infection	ko05150	K03739	dltB; membrane protein involved in D-alanine export	Buffington_201_006	4	0.0513873	1	4	0.0513873	0.0500313	T2D	Female	28.7	62
Bacteria	Firmicutes	Clostridia	Peptostreptococcales-Tissierellales	Anaerovoracaceae	Family XIII AD3011 group	NA	ASV_402	Staphylococcus aureus infection	ko05150	K03739	dltB; membrane protein involved in D-alanine export	Buffington_201_007	1	0.0105584	1	1	0.0105584	0.0714286	HC	Male	25.8	52
Bacteria	Firmicutes	Clostridia	Peptostreptococcales-Tissierellales	Anaerovoracaceae	Family XIII AD3011 group	NA	ASV_402	Staphylococcus aureus infection	ko05150	K03739	dltB; membrane protein involved in D-alanine export	Buffington_201_010	2	0.0249844	1	2	0.0249844	0.00680203	T2D	Female	33.5	64
Bacteria	Firmicutes	Clostridia	Peptostreptococcales-Tissierellales	Anaerovoracaceae	Family XIII AD3011 group	NA	ASV_402	Staphylococcus aureus infection	ko05150	K03739	dltB; membrane protein involved in D-alanine export	Buffington_201_013	3	0.0542069	1	3	0.0542069	0.0190078	T2D	Male	45.4	67
Bacteria	Firmicutes	Clostridia	Peptostreptococcales-Tissierellales	Anaerovoracaceae	Family XIII AD3011 group	NA	ASV_402	Staphylococcus aureus infection	ko05150	K03740	dltD; D-alanine transfer protein	Buffington_201_001	1	0.012422	1	1	0.012422	0.00715564	T2D	Male	31.8	57
Bacteria	Firmicutes	Clostridia	Peptostreptococcales-Tissierellales	Anaerovoracaceae	Family XIII AD3011 group	NA	ASV_402	Staphylococcus aureus infection	ko05150	K03740	dltD; D-alanine transfer protein	Buffington_201_003	2	0.0248149	1	2	0.0248149	0.0977995	HC	Female	25.2	50
Bacteria	Firmicutes	Clostridia	Peptostreptococcales-Tissierellales	Anaerovoracaceae	Family XIII AD3011 group	NA	ASV_402	Staphylococcus aureus infection	ko05150	K03740	dltD; D-alanine transfer protein	Buffington_201_005	2	0.0212031	1	2	0.0212031	0.0950119	HC	Female	34.5	53
Bacteria	Firmicutes	Clostridia	Peptostreptococcales-Tissierellales	Anaerovoracaceae	Family XIII AD3011 group	NA	ASV_402	Staphylococcus aureus infection	ko05150	K03740	dltD; D-alanine transfer protein	Buffington_201_006	4	0.0513873	1	4	0.0513873	0.0500313	T2D	Female	28.7	62
Bacteria	Firmicutes	Clostridia	Peptostreptococcales-Tissierellales	Anaerovoracaceae	Family XIII AD3011 group	NA	ASV_402	Staphylococcus aureus infection	ko05150	K03740	dltD; D-alanine transfer protein	Buffington_201_007	1	0.0105584	1	1	0.0105584	0.0714286	HC	Male	25.8	52
Bacteria	Firmicutes	Clostridia	Peptostreptococcales-Tissierellales	Anaerovoracaceae	Family XIII AD3011 group	NA	ASV_402	Staphylococcus aureus infection	ko05150	K03740	dltD; D-alanine transfer protein	Buffington_201_010	2	0.0249844	1	2	0.0249844	0.00680203	T2D	Female	33.5	64
Bacteria	Firmicutes	Clostridia	Peptostreptococcales-Tissierellales	Anaerovoracaceae	Family XIII AD3011 group	NA	ASV_402	Staphylococcus aureus infection	ko05150	K03740	dltD; D-alanine transfer protein	Buffington_201_013	3	0.0542069	1	3	0.0542069	0.0190078	T2D	Male	45.4	67
Bacteria	Firmicutes	Clostridia	Peptostreptococcales-Tissierellales	Anaerovoracaceae	Family XIII AD3011 group	NA	ASV_402	Staphylococcus aureus infection	ko05150	K14188	dltC; D-alanine--poly(phosphoribitol) ligase subunit 2 [EC:6.1.1.13]	Buffington_201_001	1	0.012422	1	1	0.012422	0.00715564	T2D	Male	31.8	57
Bacteria	Firmicutes	Clostridia	Peptostreptococcales-Tissierellales	Anaerovoracaceae	Family XIII AD3011 group	NA	ASV_402	Staphylococcus aureus infection	ko05150	K14188	dltC; D-alanine--poly(phosphoribitol) ligase subunit 2 [EC:6.1.1.13]	Buffington_201_003	2	0.0248149	1	2	0.0248149	0.108401	HC	Female	25.2	50
Bacteria	Firmicutes	Clostridia	Peptostreptococcales-Tissierellales	Anaerovoracaceae	Family XIII AD3011 group	NA	ASV_402	Staphylococcus aureus infection	ko05150	K14188	dltC; D-alanine--poly(phosphoribitol) ligase subunit 2 [EC:6.1.1.13]	Buffington_201_005	2	0.0212031	1	2	0.0212031	0.0950119	HC	Female	34.5	53
Bacteria	Firmicutes	Clostridia	Peptostreptococcales-Tissierellales	Anaerovoracaceae	Family XIII AD3011 group	NA	ASV_402	Staphylococcus aureus infection	ko05150	K14188	dltC; D-alanine--poly(phosphoribitol) ligase subunit 2 [EC:6.1.1.13]	Buffington_201_006	4	0.0513873	1	4	0.0513873	0.0513149	T2D	Female	28.7	62
Bacteria	Firmicutes	Clostridia	Peptostreptococcales-Tissierellales	Anaerovoracaceae	Family XIII AD3011 group	NA	ASV_402	Staphylococcus aureus infection	ko05150	K14188	dltC; D-alanine--poly(phosphoribitol) ligase subunit 2 [EC:6.1.1.13]	Buffington_201_007	1	0.0105584	1	1	0.0105584	0.111111	HC	Male	25.8	52
Bacteria	Firmicutes	Clostridia	Peptostreptococcales-Tissierellales	Anaerovoracaceae	Family XIII AD3011 group	NA	ASV_402	Staphylococcus aureus infection	ko05150	K14188	dltC; D-alanine--poly(phosphoribitol) ligase subunit 2 [EC:6.1.1.13]	Buffington_201_010	2	0.0249844	1	2	0.0249844	0.00701681	T2D	Female	33.5	64
Bacteria	Firmicutes	Clostridia	Peptostreptococcales-Tissierellales	Anaerovoracaceae	Family XIII AD3011 group	NA	ASV_402	Staphylococcus aureus infection	ko05150	K14188	dltC; D-alanine--poly(phosphoribitol) ligase subunit 2 [EC:6.1.1.13]	Buffington_201_013	3	0.0542069	1	3	0.0542069	0.0190078	T2D	Male	45.4	67
Bacteria	Bacteroidota	Bacteroidia	Bacteroidales	Tannerellaceae	Parabacteroides	NA	ASV_403	alpha-Linolenic acid metabolism	ko00592	K01058	pldA; phospholipase A1/A2 [EC:3.1.1.32 3.1.1.4]	Buffington_201_001	0.25	0.00310551	1	0.25	0.00310551	0.000362251	T2D	Male	31.8	57
Bacteria	Bacteroidota	Bacteroidia	Bacteroidales	Tannerellaceae	Parabacteroides	NA	ASV_403	alpha-Linolenic acid metabolism	ko00592	K01058	pldA; phospholipase A1/A2 [EC:3.1.1.32 3.1.1.4]	Buffington_201_003	0.25	0.00310186	1	0.25	0.00310186	0.0019036	HC	Female	25.2	50
Bacteria	Bacteroidota	Bacteroidia	Bacteroidales	Tannerellaceae	Parabacteroides	NA	ASV_403	alpha-Linolenic acid metabolism	ko00592	K01058	pldA; phospholipase A1/A2 [EC:3.1.1.32 3.1.1.4]	Buffington_201_009	3.25	0.0561332	1	3.25	0.0561332	0.0327985	HC	Female	21.1	56
Bacteria	Firmicutes	Clostridia	Peptostreptococcales-Tissierellales	Anaerovoracaceae	Family XIII AD3011 group	NA	ASV_407	Staphylococcus aureus infection	ko05150	K03367	dltA; D-alanine--poly(phosphoribitol) ligase subunit 1 [EC:6.1.1.13]	Buffington_201_001	2	0.024844	1	2	0.024844	0.00651997	T2D	Male	31.8	57
Bacteria	Firmicutes	Clostridia	Peptostreptococcales-Tissierellales	Anaerovoracaceae	Family XIII AD3011 group	NA	ASV_407	Staphylococcus aureus infection	ko05150	K03367	dltA; D-alanine--poly(phosphoribitol) ligase subunit 1 [EC:6.1.1.13]	Buffington_201_008	3	0.05571	1	3	0.05571	0.0610376	HC	Female	35.8	54
Bacteria	Firmicutes	Clostridia	Peptostreptococcales-Tissierellales	Anaerovoracaceae	Family XIII AD3011 group	NA	ASV_407	Staphylococcus aureus infection	ko05150	K03367	dltA; D-alanine--poly(phosphoribitol) ligase subunit 1 [EC:6.1.1.13]	Buffington_201_010	2	0.0249844	1	2	0.0249844	0.00608772	T2D	Female	33.5	64
Bacteria	Firmicutes	Clostridia	Peptostreptococcales-Tissierellales	Anaerovoracaceae	Family XIII AD3011 group	NA	ASV_407	Staphylococcus aureus infection	ko05150	K03367	dltA; D-alanine--poly(phosphoribitol) ligase subunit 1 [EC:6.1.1.13]	Buffington_201_013	7	0.126483	1	7	0.126483	0.043934	T2D	Male	45.4	67
Bacteria	Firmicutes	Clostridia	Peptostreptococcales-Tissierellales	Anaerovoracaceae	Family XIII AD3011 group	NA	ASV_407	Staphylococcus aureus infection	ko05150	K03739	dltB; membrane protein involved in D-alanine export	Buffington_201_001	2	0.024844	1	2	0.024844	0.0143113	T2D	Male	31.8	57
Bacteria	Firmicutes	Clostridia	Peptostreptococcales-Tissierellales	Anaerovoracaceae	Family XIII AD3011 group	NA	ASV_407	Staphylococcus aureus infection	ko05150	K03739	dltB; membrane protein involved in D-alanine export	Buffington_201_008	3	0.05571	1	3	0.05571	0.0711744	HC	Female	35.8	54
Bacteria	Firmicutes	Clostridia	Peptostreptococcales-Tissierellales	Anaerovoracaceae	Family XIII AD3011 group	NA	ASV_407	Staphylococcus aureus infection	ko05150	K03739	dltB; membrane protein involved in D-alanine export	Buffington_201_010	2	0.0249844	1	2	0.0249844	0.00680203	T2D	Female	33.5	64
Bacteria	Firmicutes	Clostridia	Peptostreptococcales-Tissierellales	Anaerovoracaceae	Family XIII AD3011 group	NA	ASV_407	Staphylococcus aureus infection	ko05150	K03739	dltB; membrane protein involved in D-alanine export	Buffington_201_013	7	0.126483	1	7	0.126483	0.0443515	T2D	Male	45.4	67
Bacteria	Firmicutes	Clostridia	Peptostreptococcales-Tissierellales	Anaerovoracaceae	Family XIII AD3011 group	NA	ASV_407	Staphylococcus aureus infection	ko05150	K03740	dltD; D-alanine transfer protein	Buffington_201_001	2	0.024844	1	2	0.024844	0.0143113	T2D	Male	31.8	57
Bacteria	Firmicutes	Clostridia	Peptostreptococcales-Tissierellales	Anaerovoracaceae	Family XIII AD3011 group	NA	ASV_407	Staphylococcus aureus infection	ko05150	K03740	dltD; D-alanine transfer protein	Buffington_201_008	3	0.05571	1	3	0.05571	0.0711744	HC	Female	35.8	54
Bacteria	Firmicutes	Clostridia	Peptostreptococcales-Tissierellales	Anaerovoracaceae	Family XIII AD3011 group	NA	ASV_407	Staphylococcus aureus infection	ko05150	K03740	dltD; D-alanine transfer protein	Buffington_201_010	2	0.0249844	1	2	0.0249844	0.00680203	T2D	Female	33.5	64
Bacteria	Firmicutes	Clostridia	Peptostreptococcales-Tissierellales	Anaerovoracaceae	Family XIII AD3011 group	NA	ASV_407	Staphylococcus aureus infection	ko05150	K03740	dltD; D-alanine transfer protein	Buffington_201_013	7	0.126483	1	7	0.126483	0.0443515	T2D	Male	45.4	67
Bacteria	Firmicutes	Clostridia	Peptostreptococcales-Tissierellales	Anaerovoracaceae	Family XIII AD3011 group	NA	ASV_407	Staphylococcus aureus infection	ko05150	K14188	dltC; D-alanine--poly(phosphoribitol) ligase subunit 2 [EC:6.1.1.13]	Buffington_201_001	2	0.024844	1	2	0.024844	0.0143113	T2D	Male	31.8	57
Bacteria	Firmicutes	Clostridia	Peptostreptococcales-Tissierellales	Anaerovoracaceae	Family XIII AD3011 group	NA	ASV_407	Staphylococcus aureus infection	ko05150	K14188	dltC; D-alanine--poly(phosphoribitol) ligase subunit 2 [EC:6.1.1.13]	Buffington_201_008	3	0.05571	1	3	0.05571	0.0711744	HC	Female	35.8	54
Bacteria	Firmicutes	Clostridia	Peptostreptococcales-Tissierellales	Anaerovoracaceae	Family XIII AD3011 group	NA	ASV_407	Staphylococcus aureus infection	ko05150	K14188	dltC; D-alanine--poly(phosphoribitol) ligase subunit 2 [EC:6.1.1.13]	Buffington_201_010	2	0.0249844	1	2	0.0249844	0.00701681	T2D	Female	33.5	64
Bacteria	Firmicutes	Clostridia	Peptostreptococcales-Tissierellales	Anaerovoracaceae	Family XIII AD3011 group	NA	ASV_407	Staphylococcus aureus infection	ko05150	K14188	dltC; D-alanine--poly(phosphoribitol) ligase subunit 2 [EC:6.1.1.13]	Buffington_201_013	7	0.126483	1	7	0.126483	0.0443515	T2D	Male	45.4	67
Bacteria	Bacteroidota	Bacteroidia	Bacteroidales	Marinifilaceae	Sanguibacteroides	NA	ASV_410	alpha-Linolenic acid metabolism	ko00592	K01058	pldA; phospholipase A1/A2 [EC:3.1.1.32 3.1.1.4]	Buffington_201_005	5	0.0530077	1	5	0.0530077	0.019937	HC	Female	34.5	53
Bacteria	Bacteroidota	Bacteroidia	Bacteroidales	Marinifilaceae	Sanguibacteroides	NA	ASV_410	alpha-Linolenic acid metabolism	ko00592	K01058	pldA; phospholipase A1/A2 [EC:3.1.1.32 3.1.1.4]	Buffington_201_013	9	0.162621	1	9	0.162621	0.0384156	T2D	Male	45.4	67
Bacteria	Firmicutes	Clostridia	NA	NA	NA	NA	ASV_415	Bacterial invasion of epithelial cells	ko05100	K13730	inlA; internalin A	Buffington_201_011	14	0.171105	1	14	0.171105	1	HC	Female	25	59
Bacteria	Firmicutes	Clostridia	Oscillospirales	Oscillospiraceae	Intestinimonas	NA	ASV_416	alpha-Linolenic acid metabolism	ko00592	K00632	fadA, fadI; acetyl-CoA acyltransferase [EC:2.3.1.16]	Buffington_201_001	2	0.024844	2	4	0.0496881	0.00285034	T2D	Male	31.8	57
Bacteria	Firmicutes	Clostridia	Oscillospirales	Oscillospiraceae	Intestinimonas	NA	ASV_416	alpha-Linolenic acid metabolism	ko00592	K00632	fadA, fadI; acetyl-CoA acyltransferase [EC:2.3.1.16]	Buffington_201_002	2	0.0324969	2	4	0.0649937	0.0310897	T2D	Male	39.5	59
Bacteria	Firmicutes	Clostridia	Oscillospirales	Oscillospiraceae	Intestinimonas	NA	ASV_416	alpha-Linolenic acid metabolism	ko00592	K00632	fadA, fadI; acetyl-CoA acyltransferase [EC:2.3.1.16]	Buffington_201_006	5	0.0642342	2	10	0.128468	0.147059	T2D	Female	28.7	62
Bacteria	Firmicutes	Clostridia	Oscillospirales	Oscillospiraceae	Intestinimonas	NA	ASV_416	alpha-Linolenic acid metabolism	ko00592	K00632	fadA, fadI; acetyl-CoA acyltransferase [EC:2.3.1.16]	Buffington_201_009	1	0.0172718	2	2	0.0345435	0.0444444	HC	Female	21.1	56
Bacteria	Firmicutes	Clostridia	Oscillospirales	Oscillospiraceae	Intestinimonas	NA	ASV_416	alpha-Linolenic acid metabolism	ko00592	K00632	fadA, fadI; acetyl-CoA acyltransferase [EC:2.3.1.16]	Buffington_201_011	3	0.0366653	2	6	0.0733305	0.0485201	HC	Female	25	59
Bacteria	Bacteroidota	Bacteroidia	Bacteroidales	NA	NA	NA	ASV_421	alpha-Linolenic acid metabolism	ko00592	K01058	pldA; phospholipase A1/A2 [EC:3.1.1.32 3.1.1.4]	Buffington_201_011	3.25	0.0397207	1	3.25	0.0397207	0.0149062	HC	Female	25	59
Bacteria	Bacteroidota	Bacteroidia	Bacteroidales	NA	NA	NA	ASV_422	alpha-Linolenic acid metabolism	ko00592	K01058	pldA; phospholipase A1/A2 [EC:3.1.1.32 3.1.1.4]	Buffington_201_007	3	0.0316751	1	3	0.0316751	0.0286862	HC	Male	25.8	52
Bacteria	Synergistota	Synergistia	Synergistales	Synergistaceae	Cloacibacillus	NA	ASV_427	Staphylococcus aureus infection	ko05150	K14205	mprF, fmtC; phosphatidylglycerol lysyltransferase [EC:2.3.2.3]	Buffington_201_011	2.4	0.0293322	1	2.4	0.0293322	0.0375587	HC	Female	25	59
Bacteria	Bacteroidota	Bacteroidia	Bacteroidales	Tannerellaceae	Parabacteroides	NA	ASV_436	alpha-Linolenic acid metabolism	ko00592	K01058	pldA; phospholipase A1/A2 [EC:3.1.1.32 3.1.1.4]	Buffington_201_007	1	0.0105584	1	1	0.0105584	0.00956206	HC	Male	25.8	52
Bacteria	Bacteroidota	Bacteroidia	Bacteroidales	Tannerellaceae	Parabacteroides	NA	ASV_436	alpha-Linolenic acid metabolism	ko00592	K01058	pldA; phospholipase A1/A2 [EC:3.1.1.32 3.1.1.4]	Buffington_201_009	1	0.0172718	1	1	0.0172718	0.0100918	HC	Female	21.1	56
Bacteria	Bacteroidota	Bacteroidia	Bacteroidales	Tannerellaceae	Parabacteroides	NA	ASV_436	alpha-Linolenic acid metabolism	ko00592	K01058	pldA; phospholipase A1/A2 [EC:3.1.1.32 3.1.1.4]	Buffington_201_011	9	0.109996	1	9	0.109996	0.0412787	HC	Female	25	59
Bacteria	Firmicutes	Clostridia	NA	NA	NA	NA	ASV_447	alpha-Linolenic acid metabolism	ko00592	K00632	fadA, fadI; acetyl-CoA acyltransferase [EC:2.3.1.16]	Buffington_201_011	10	0.122218	2	20	0.244435	0.161734	HC	Female	25	59
Bacteria	Firmicutes	Bacilli	Staphylococcales	Gemellaceae	Gemella	NA	ASV_462	Bacterial invasion of epithelial cells	ko05100	K13730	inlA; internalin A	Buffington_201_002	2	0.0324969	1	2	0.0324969	0.125	T2D	Male	39.5	59
Bacteria	Firmicutes	Bacilli	Staphylococcales	Gemellaceae	Gemella	NA	ASV_462	Bacterial invasion of epithelial cells	ko05100	K13730	inlA; internalin A	Buffington_201_005	3	0.0318046	1	3	0.0318046	1	HC	Female	34.5	53
Bacteria	Firmicutes	Bacilli	Staphylococcales	Gemellaceae	Gemella	NA	ASV_462	Bacterial invasion of epithelial cells	ko05100	K13730	inlA; internalin A	Buffington_201_006	1	0.0128468	1	1	0.0128468	0.111111	T2D	Female	28.7	62
Bacteria	Firmicutes	Bacilli	Staphylococcales	Gemellaceae	Gemella	NA	ASV_462	Bacterial invasion of epithelial cells	ko05100	K13730	inlA; internalin A	Buffington_201_013	1	0.018069	1	1	0.018069	0.111111	T2D	Male	45.4	67
Bacteria	Firmicutes	Bacilli	Staphylococcales	Gemellaceae	Gemella	NA	ASV_462	Bacterial invasion of epithelial cells	ko05100	K13730	inlA; internalin A	Buffington_201_014	1	0.0120332	1	1	0.0120332	0.0113636	T2D	Female	28.5	55
Bacteria	Firmicutes	Bacilli	Staphylococcales	Gemellaceae	Gemella	NA	ASV_462	Staphylococcus aureus infection	ko05150	K03367	dltA; D-alanine--poly(phosphoribitol) ligase subunit 1 [EC:6.1.1.13]	Buffington_201_002	2	0.0324969	2	4	0.0649937	0.00421545	T2D	Male	39.5	59
Bacteria	Firmicutes	Bacilli	Staphylococcales	Gemellaceae	Gemella	NA	ASV_462	Staphylococcus aureus infection	ko05150	K03367	dltA; D-alanine--poly(phosphoribitol) ligase subunit 1 [EC:6.1.1.13]	Buffington_201_005	3	0.0318046	2	6	0.0636093	0.159787	HC	Female	34.5	53
Bacteria	Firmicutes	Bacilli	Staphylococcales	Gemellaceae	Gemella	NA	ASV_462	Staphylococcus aureus infection	ko05150	K03367	dltA; D-alanine--poly(phosphoribitol) ligase subunit 1 [EC:6.1.1.13]	Buffington_201_006	1	0.0128468	2	2	0.0256937	0.0232693	T2D	Female	28.7	62
Bacteria	Firmicutes	Bacilli	Staphylococcales	Gemellaceae	Gemella	NA	ASV_462	Staphylococcus aureus infection	ko05150	K03367	dltA; D-alanine--poly(phosphoribitol) ligase subunit 1 [EC:6.1.1.13]	Buffington_201_013	1	0.018069	2	2	0.0361379	0.0125526	T2D	Male	45.4	67
Bacteria	Firmicutes	Bacilli	Staphylococcales	Gemellaceae	Gemella	NA	ASV_462	Staphylococcus aureus infection	ko05150	K03367	dltA; D-alanine--poly(phosphoribitol) ligase subunit 1 [EC:6.1.1.13]	Buffington_201_014	1	0.0120332	2	2	0.0240664	0.0117419	T2D	Female	28.5	55
Bacteria	Firmicutes	Bacilli	Staphylococcales	Gemellaceae	Gemella	NA	ASV_462	Staphylococcus aureus infection	ko05150	K03739	dltB; membrane protein involved in D-alanine export	Buffington_201_002	2	0.0324969	1	2	0.0324969	0.00214158	T2D	Male	39.5	59
Bacteria	Firmicutes	Bacilli	Staphylococcales	Gemellaceae	Gemella	NA	ASV_462	Staphylococcus aureus infection	ko05150	K03739	dltB; membrane protein involved in D-alanine export	Buffington_201_005	3	0.0318046	1	3	0.0318046	0.142518	HC	Female	34.5	53
Bacteria	Firmicutes	Bacilli	Staphylococcales	Gemellaceae	Gemella	NA	ASV_462	Staphylococcus aureus infection	ko05150	K03739	dltB; membrane protein involved in D-alanine export	Buffington_201_006	1	0.0128468	1	1	0.0128468	0.0125078	T2D	Female	28.7	62
Bacteria	Firmicutes	Bacilli	Staphylococcales	Gemellaceae	Gemella	NA	ASV_462	Staphylococcus aureus infection	ko05150	K03739	dltB; membrane protein involved in D-alanine export	Buffington_201_013	1	0.018069	1	1	0.018069	0.00633593	T2D	Male	45.4	67
Bacteria	Firmicutes	Bacilli	Staphylococcales	Gemellaceae	Gemella	NA	ASV_462	Staphylococcus aureus infection	ko05150	K03739	dltB; membrane protein involved in D-alanine export	Buffington_201_014	1	0.0120332	1	1	0.0120332	0.00990786	T2D	Female	28.5	55
Bacteria	Firmicutes	Bacilli	Staphylococcales	Gemellaceae	Gemella	NA	ASV_462	Staphylococcus aureus infection	ko05150	K03740	dltD; D-alanine transfer protein	Buffington_201_002	2	0.0324969	1	2	0.0324969	0.00214158	T2D	Male	39.5	59
Bacteria	Firmicutes	Bacilli	Staphylococcales	Gemellaceae	Gemella	NA	ASV_462	Staphylococcus aureus infection	ko05150	K03740	dltD; D-alanine transfer protein	Buffington_201_005	3	0.0318046	1	3	0.0318046	0.142518	HC	Female	34.5	53
Bacteria	Firmicutes	Bacilli	Staphylococcales	Gemellaceae	Gemella	NA	ASV_462	Staphylococcus aureus infection	ko05150	K03740	dltD; D-alanine transfer protein	Buffington_201_006	1	0.0128468	1	1	0.0128468	0.0125078	T2D	Female	28.7	62
Bacteria	Firmicutes	Bacilli	Staphylococcales	Gemellaceae	Gemella	NA	ASV_462	Staphylococcus aureus infection	ko05150	K03740	dltD; D-alanine transfer protein	Buffington_201_013	1	0.018069	1	1	0.018069	0.00633593	T2D	Male	45.4	67
Bacteria	Firmicutes	Bacilli	Staphylococcales	Gemellaceae	Gemella	NA	ASV_462	Staphylococcus aureus infection	ko05150	K03740	dltD; D-alanine transfer protein	Buffington_201_014	1	0.0120332	1	1	0.0120332	0.00990786	T2D	Female	28.5	55
Bacteria	Firmicutes	Bacilli	Staphylococcales	Gemellaceae	Gemella	NA	ASV_462	Staphylococcus aureus infection	ko05150	K11041	eta; exfoliative toxin A/B	Buffington_201_002	2	0.0324969	1	2	0.0324969	0.0140736	T2D	Male	39.5	59
Bacteria	Firmicutes	Bacilli	Staphylococcales	Gemellaceae	Gemella	NA	ASV_462	Staphylococcus aureus infection	ko05150	K11041	eta; exfoliative toxin A/B	Buffington_201_005	3	0.0318046	1	3	0.0318046	0.107258	HC	Female	34.5	53
Bacteria	Firmicutes	Bacilli	Staphylococcales	Gemellaceae	Gemella	NA	ASV_462	Staphylococcus aureus infection	ko05150	K11041	eta; exfoliative toxin A/B	Buffington_201_006	1	0.0128468	1	1	0.0128468	0.0120192	T2D	Female	28.7	62
Bacteria	Firmicutes	Bacilli	Staphylococcales	Gemellaceae	Gemella	NA	ASV_462	Staphylococcus aureus infection	ko05150	K11041	eta; exfoliative toxin A/B	Buffington_201_013	1	0.018069	1	1	0.018069	0.00961261	T2D	Male	45.4	67
Bacteria	Firmicutes	Bacilli	Staphylococcales	Gemellaceae	Gemella	NA	ASV_462	Staphylococcus aureus infection	ko05150	K11041	eta; exfoliative toxin A/B	Buffington_201_014	1	0.0120332	1	1	0.0120332	0.00124019	T2D	Female	28.5	55
Bacteria	Firmicutes	Bacilli	Staphylococcales	Gemellaceae	Gemella	NA	ASV_462	Staphylococcus aureus infection	ko05150	K14188	dltC; D-alanine--poly(phosphoribitol) ligase subunit 2 [EC:6.1.1.13]	Buffington_201_002	2	0.0324969	1	2	0.0324969	0.00215543	T2D	Male	39.5	59
Bacteria	Firmicutes	Bacilli	Staphylococcales	Gemellaceae	Gemella	NA	ASV_462	Staphylococcus aureus infection	ko05150	K14188	dltC; D-alanine--poly(phosphoribitol) ligase subunit 2 [EC:6.1.1.13]	Buffington_201_005	3	0.0318046	1	3	0.0318046	0.142518	HC	Female	34.5	53
Bacteria	Firmicutes	Bacilli	Staphylococcales	Gemellaceae	Gemella	NA	ASV_462	Staphylococcus aureus infection	ko05150	K14188	dltC; D-alanine--poly(phosphoribitol) ligase subunit 2 [EC:6.1.1.13]	Buffington_201_006	1	0.0128468	1	1	0.0128468	0.0128287	T2D	Female	28.7	62
Bacteria	Firmicutes	Bacilli	Staphylococcales	Gemellaceae	Gemella	NA	ASV_462	Staphylococcus aureus infection	ko05150	K14188	dltC; D-alanine--poly(phosphoribitol) ligase subunit 2 [EC:6.1.1.13]	Buffington_201_013	1	0.018069	1	1	0.018069	0.00633593	T2D	Male	45.4	67
Bacteria	Firmicutes	Bacilli	Staphylococcales	Gemellaceae	Gemella	NA	ASV_462	Staphylococcus aureus infection	ko05150	K14188	dltC; D-alanine--poly(phosphoribitol) ligase subunit 2 [EC:6.1.1.13]	Buffington_201_014	1	0.0120332	1	1	0.0120332	0.0394789	T2D	Female	28.5	55
Bacteria	Firmicutes	Bacilli	Staphylococcales	Gemellaceae	Gemella	NA	ASV_462	Staphylococcus aureus infection	ko05150	K14205	mprF, fmtC; phosphatidylglycerol lysyltransferase [EC:2.3.2.3]	Buffington_201_002	2	0.0324969	1	2	0.0324969	0.00275664	T2D	Male	39.5	59
Bacteria	Firmicutes	Bacilli	Staphylococcales	Gemellaceae	Gemella	NA	ASV_462	Staphylococcus aureus infection	ko05150	K14205	mprF, fmtC; phosphatidylglycerol lysyltransferase [EC:2.3.2.3]	Buffington_201_005	3	0.0318046	1	3	0.0318046	0.0696864	HC	Female	34.5	53
Bacteria	Firmicutes	Bacilli	Staphylococcales	Gemellaceae	Gemella	NA	ASV_462	Staphylococcus aureus infection	ko05150	K14205	mprF, fmtC; phosphatidylglycerol lysyltransferase [EC:2.3.2.3]	Buffington_201_006	1	0.0128468	1	1	0.0128468	0.00879121	T2D	Female	28.7	62
Bacteria	Firmicutes	Bacilli	Staphylococcales	Gemellaceae	Gemella	NA	ASV_462	Staphylococcus aureus infection	ko05150	K14205	mprF, fmtC; phosphatidylglycerol lysyltransferase [EC:2.3.2.3]	Buffington_201_013	1	0.018069	1	1	0.018069	0.00902283	T2D	Male	45.4	67
Bacteria	Firmicutes	Bacilli	Staphylococcales	Gemellaceae	Gemella	NA	ASV_462	Staphylococcus aureus infection	ko05150	K14205	mprF, fmtC; phosphatidylglycerol lysyltransferase [EC:2.3.2.3]	Buffington_201_014	1	0.0120332	1	1	0.0120332	0.00424809	T2D	Female	28.5	55
Bacteria	Firmicutes	Bacilli	NA	NA	NA	NA	ASV_467	Staphylococcus aureus infection	ko05150	K03367	dltA; D-alanine--poly(phosphoribitol) ligase subunit 1 [EC:6.1.1.13]	Buffington_201_002	0.8	0.0129987	1	0.8	0.0129987	0.00084309	T2D	Male	39.5	59
Bacteria	Firmicutes	Bacilli	NA	NA	NA	NA	ASV_467	Staphylococcus aureus infection	ko05150	K03367	dltA; D-alanine--poly(phosphoribitol) ligase subunit 1 [EC:6.1.1.13]	Buffington_201_006	0.2	0.00256937	1	0.2	0.00256937	0.00232693	T2D	Female	28.7	62
Bacteria	Firmicutes	Bacilli	NA	NA	NA	NA	ASV_467	Staphylococcus aureus infection	ko05150	K03367	dltA; D-alanine--poly(phosphoribitol) ligase subunit 1 [EC:6.1.1.13]	Buffington_201_008	0.2	0.003714	1	0.2	0.003714	0.00406918	HC	Female	35.8	54
Bacteria	Firmicutes	Bacilli	NA	NA	NA	NA	ASV_467	Staphylococcus aureus infection	ko05150	K03367	dltA; D-alanine--poly(phosphoribitol) ligase subunit 1 [EC:6.1.1.13]	Buffington_201_010	0.2	0.00249844	1	0.2	0.00249844	0.000608772	T2D	Female	33.5	64
Bacteria	Firmicutes	Bacilli	NA	NA	NA	NA	ASV_467	Staphylococcus aureus infection	ko05150	K03739	dltB; membrane protein involved in D-alanine export	Buffington_201_002	0.8	0.0129987	1	0.8	0.0129987	0.000856632	T2D	Male	39.5	59
Bacteria	Firmicutes	Bacilli	NA	NA	NA	NA	ASV_467	Staphylococcus aureus infection	ko05150	K03739	dltB; membrane protein involved in D-alanine export	Buffington_201_006	0.2	0.00256937	1	0.2	0.00256937	0.00250156	T2D	Female	28.7	62
Bacteria	Firmicutes	Bacilli	NA	NA	NA	NA	ASV_467	Staphylococcus aureus infection	ko05150	K03739	dltB; membrane protein involved in D-alanine export	Buffington_201_008	0.2	0.003714	1	0.2	0.003714	0.00474496	HC	Female	35.8	54
Bacteria	Firmicutes	Bacilli	NA	NA	NA	NA	ASV_467	Staphylococcus aureus infection	ko05150	K03739	dltB; membrane protein involved in D-alanine export	Buffington_201_010	0.2	0.00249844	1	0.2	0.00249844	0.000680203	T2D	Female	33.5	64
Bacteria	Firmicutes	Bacilli	NA	NA	NA	NA	ASV_467	Staphylococcus aureus infection	ko05150	K03740	dltD; D-alanine transfer protein	Buffington_201_002	0.8	0.0129987	1	0.8	0.0129987	0.000856632	T2D	Male	39.5	59
Bacteria	Firmicutes	Bacilli	NA	NA	NA	NA	ASV_467	Staphylococcus aureus infection	ko05150	K03740	dltD; D-alanine transfer protein	Buffington_201_006	0.2	0.00256937	1	0.2	0.00256937	0.00250156	T2D	Female	28.7	62
Bacteria	Firmicutes	Bacilli	NA	NA	NA	NA	ASV_467	Staphylococcus aureus infection	ko05150	K03740	dltD; D-alanine transfer protein	Buffington_201_008	0.2	0.003714	1	0.2	0.003714	0.00474496	HC	Female	35.8	54
Bacteria	Firmicutes	Bacilli	NA	NA	NA	NA	ASV_467	Staphylococcus aureus infection	ko05150	K03740	dltD; D-alanine transfer protein	Buffington_201_010	0.2	0.00249844	1	0.2	0.00249844	0.000680203	T2D	Female	33.5	64
Bacteria	Firmicutes	Bacilli	NA	NA	NA	NA	ASV_467	Staphylococcus aureus infection	ko05150	K11041	eta; exfoliative toxin A/B	Buffington_201_002	0.8	0.0129987	1	0.8	0.0129987	0.00562944	T2D	Male	39.5	59
Bacteria	Firmicutes	Bacilli	NA	NA	NA	NA	ASV_467	Staphylococcus aureus infection	ko05150	K11041	eta; exfoliative toxin A/B	Buffington_201_006	0.2	0.00256937	1	0.2	0.00256937	0.00240385	T2D	Female	28.7	62
Bacteria	Firmicutes	Bacilli	NA	NA	NA	NA	ASV_467	Staphylococcus aureus infection	ko05150	K11041	eta; exfoliative toxin A/B	Buffington_201_008	0.2	0.003714	1	0.2	0.003714	0.00285429	HC	Female	35.8	54
Bacteria	Firmicutes	Bacilli	NA	NA	NA	NA	ASV_467	Staphylococcus aureus infection	ko05150	K11041	eta; exfoliative toxin A/B	Buffington_201_010	0.2	0.00249844	1	0.2	0.00249844	0.00056281	T2D	Female	33.5	64
Bacteria	Firmicutes	Bacilli	NA	NA	NA	NA	ASV_467	Staphylococcus aureus infection	ko05150	K14188	dltC; D-alanine--poly(phosphoribitol) ligase subunit 2 [EC:6.1.1.13]	Buffington_201_002	0.8	0.0129987	1	0.8	0.0129987	0.000862171	T2D	Male	39.5	59
Bacteria	Firmicutes	Bacilli	NA	NA	NA	NA	ASV_467	Staphylococcus aureus infection	ko05150	K14188	dltC; D-alanine--poly(phosphoribitol) ligase subunit 2 [EC:6.1.1.13]	Buffington_201_006	0.2	0.00256937	1	0.2	0.00256937	0.00256575	T2D	Female	28.7	62
Bacteria	Firmicutes	Bacilli	NA	NA	NA	NA	ASV_467	Staphylococcus aureus infection	ko05150	K14188	dltC; D-alanine--poly(phosphoribitol) ligase subunit 2 [EC:6.1.1.13]	Buffington_201_008	0.2	0.003714	1	0.2	0.003714	0.00474496	HC	Female	35.8	54
Bacteria	Firmicutes	Bacilli	NA	NA	NA	NA	ASV_467	Staphylococcus aureus infection	ko05150	K14188	dltC; D-alanine--poly(phosphoribitol) ligase subunit 2 [EC:6.1.1.13]	Buffington_201_010	0.2	0.00249844	1	0.2	0.00249844	0.000701681	T2D	Female	33.5	64
Bacteria	Firmicutes	Clostridia	Peptostreptococcales-Tissierellales	NA	Finegoldia	NA	ASV_468	Staphylococcus aureus infection	ko05150	K14205	mprF, fmtC; phosphatidylglycerol lysyltransferase [EC:2.3.2.3]	Buffington_201_002	0.67	0.0108864	1	0.67	0.0108864	0.000923476	T2D	Male	39.5	59
Bacteria	Firmicutes	Clostridia	Peptostreptococcales-Tissierellales	NA	Finegoldia	NA	ASV_468	Staphylococcus aureus infection	ko05150	K14205	mprF, fmtC; phosphatidylglycerol lysyltransferase [EC:2.3.2.3]	Buffington_201_008	0.33	0.0061281	1	0.33	0.0061281	0.010223	HC	Female	35.8	54
Bacteria	Firmicutes	Clostridia	Peptostreptococcales-Tissierellales	NA	Finegoldia	NA	ASV_468	Staphylococcus aureus infection	ko05150	K14205	mprF, fmtC; phosphatidylglycerol lysyltransferase [EC:2.3.2.3]	Buffington_201_009	0.33	0.00569968	1	0.33	0.00569968	0.00272435	HC	Female	21.1	56
Bacteria	Firmicutes	Clostridia	Peptostreptococcales-Tissierellales	NA	Finegoldia	NA	ASV_468	Staphylococcus aureus infection	ko05150	K14205	mprF, fmtC; phosphatidylglycerol lysyltransferase [EC:2.3.2.3]	Buffington_201_014	1	0.0120332	1	1	0.0120332	0.00424809	T2D	Female	28.5	55
Bacteria	Bacteroidota	Bacteroidia	Bacteroidales	Rikenellaceae	Alistipes	NA	ASV_476	alpha-Linolenic acid metabolism	ko00592	K01058	pldA; phospholipase A1/A2 [EC:3.1.1.32 3.1.1.4]	Buffington_201_009	4	0.069087	1	4	0.069087	0.0403673	HC	Female	21.1	56
Bacteria	Bacteroidota	Bacteroidia	Bacteroidales	Rikenellaceae	Alistipes	NA	ASV_476	alpha-Linolenic acid metabolism	ko00592	K01058	pldA; phospholipase A1/A2 [EC:3.1.1.32 3.1.1.4]	Buffington_201_011	2	0.0244435	1	2	0.0244435	0.00917305	HC	Female	25	59
Bacteria	Firmicutes	NA	NA	NA	NA	NA	ASV_487	Staphylococcus aureus infection	ko05150	K03367	dltA; D-alanine--poly(phosphoribitol) ligase subunit 1 [EC:6.1.1.13]	Buffington_201_008	4	0.07428	1	4	0.07428	0.0813835	HC	Female	35.8	54
Bacteria	Firmicutes	NA	NA	NA	NA	NA	ASV_487	Staphylococcus aureus infection	ko05150	K03367	dltA; D-alanine--poly(phosphoribitol) ligase subunit 1 [EC:6.1.1.13]	Buffington_201_011	1	0.0122218	1	1	0.0122218	0.0182916	HC	Female	25	59
Bacteria	Firmicutes	NA	NA	NA	NA	NA	ASV_487	Staphylococcus aureus infection	ko05150	K03739	dltB; membrane protein involved in D-alanine export	Buffington_201_008	4	0.07428	1	4	0.07428	0.0948992	HC	Female	35.8	54
Bacteria	Firmicutes	NA	NA	NA	NA	NA	ASV_487	Staphylococcus aureus infection	ko05150	K03739	dltB; membrane protein involved in D-alanine export	Buffington_201_011	1	0.0122218	1	1	0.0122218	0.0239981	HC	Female	25	59
Bacteria	Firmicutes	NA	NA	NA	NA	NA	ASV_487	Staphylococcus aureus infection	ko05150	K03740	dltD; D-alanine transfer protein	Buffington_201_008	4	0.07428	1	4	0.07428	0.0948992	HC	Female	35.8	54
Bacteria	Firmicutes	NA	NA	NA	NA	NA	ASV_487	Staphylococcus aureus infection	ko05150	K03740	dltD; D-alanine transfer protein	Buffington_201_011	1	0.0122218	1	1	0.0122218	0.0239981	HC	Female	25	59
Bacteria	Firmicutes	NA	NA	NA	NA	NA	ASV_487	Staphylococcus aureus infection	ko05150	K14188	dltC; D-alanine--poly(phosphoribitol) ligase subunit 2 [EC:6.1.1.13]	Buffington_201_008	4	0.07428	1	4	0.07428	0.0948992	HC	Female	35.8	54
Bacteria	Firmicutes	NA	NA	NA	NA	NA	ASV_487	Staphylococcus aureus infection	ko05150	K14188	dltC; D-alanine--poly(phosphoribitol) ligase subunit 2 [EC:6.1.1.13]	Buffington_201_011	1	0.0122218	1	1	0.0122218	0.0239981	HC	Female	25	59
Bacteria	Firmicutes	Bacilli	Lactobacillales	Leuconostocaceae	Leuconostoc	NA	ASV_490	Bacterial invasion of epithelial cells	ko05100	K13730	inlA; internalin A	Buffington_201_013	5	0.0903448	1	5	0.0903448	0.555556	T2D	Male	45.4	67
Bacteria	Firmicutes	Bacilli	Lactobacillales	Leuconostocaceae	Leuconostoc	NA	ASV_490	Staphylococcus aureus infection	ko05150	K03367	dltA; D-alanine--poly(phosphoribitol) ligase subunit 1 [EC:6.1.1.13]	Buffington_201_013	5	0.0903448	1	5	0.0903448	0.0313814	T2D	Male	45.4	67
Bacteria	Firmicutes	Bacilli	Lactobacillales	Leuconostocaceae	Leuconostoc	NA	ASV_490	Staphylococcus aureus infection	ko05150	K03739	dltB; membrane protein involved in D-alanine export	Buffington_201_013	5	0.0903448	1	5	0.0903448	0.0316797	T2D	Male	45.4	67
Bacteria	Firmicutes	Bacilli	Lactobacillales	Leuconostocaceae	Leuconostoc	NA	ASV_490	Staphylococcus aureus infection	ko05150	K03740	dltD; D-alanine transfer protein	Buffington_201_013	5	0.0903448	1	5	0.0903448	0.0316797	T2D	Male	45.4	67
Bacteria	Firmicutes	Bacilli	Lactobacillales	Leuconostocaceae	Leuconostoc	NA	ASV_490	Staphylococcus aureus infection	ko05150	K14188	dltC; D-alanine--poly(phosphoribitol) ligase subunit 2 [EC:6.1.1.13]	Buffington_201_013	5	0.0903448	1	5	0.0903448	0.0316797	T2D	Male	45.4	67
Bacteria	Firmicutes	Bacilli	Lactobacillales	Leuconostocaceae	Leuconostoc	NA	ASV_490	Staphylococcus aureus infection	ko05150	K14205	mprF, fmtC; phosphatidylglycerol lysyltransferase [EC:2.3.2.3]	Buffington_201_013	5	0.0903448	1	5	0.0903448	0.0451141	T2D	Male	45.4	67
Bacteria	Campilobacterota	Campylobacteria	Campylobacterales	Campylobacteraceae	Campylobacter	NA	ASV_496	alpha-Linolenic acid metabolism	ko00592	K01058	pldA; phospholipase A1/A2 [EC:3.1.1.32 3.1.1.4]	Buffington_201_001	1	0.012422	1	1	0.012422	0.001449	T2D	Male	31.8	57
Bacteria	Campilobacterota	Campylobacteria	Campylobacterales	Campylobacteraceae	Campylobacter	NA	ASV_496	alpha-Linolenic acid metabolism	ko00592	K01058	pldA; phospholipase A1/A2 [EC:3.1.1.32 3.1.1.4]	Buffington_201_002	1	0.0162484	1	1	0.0162484	0.0102218	T2D	Male	39.5	59
Bacteria	Campilobacterota	Campylobacteria	Campylobacterales	Campylobacteraceae	Campylobacter	NA	ASV_496	alpha-Linolenic acid metabolism	ko00592	K01058	pldA; phospholipase A1/A2 [EC:3.1.1.32 3.1.1.4]	Buffington_201_003	2	0.0248149	1	2	0.0248149	0.0152288	HC	Female	25.2	50
Bacteria	Firmicutes	Clostridia	Lachnospirales	Lachnospiraceae	NA	NA	ASV_497	Bacterial invasion of epithelial cells	ko05100	K13730	inlA; internalin A	Buffington_201_001	0.33	0.00409927	1	0.33	0.00409927	0.141631	T2D	Male	31.8	57
Bacteria	Firmicutes	Clostridia	Lachnospirales	Lachnospiraceae	NA	NA	ASV_497	Bacterial invasion of epithelial cells	ko05100	K13730	inlA; internalin A	Buffington_201_007	0.67	0.00707411	1	0.67	0.00707411	0.0205081	HC	Male	25.8	52
Bacteria	Firmicutes	Clostridia	Lachnospirales	Lachnospiraceae	NA	NA	ASV_497	Bacterial invasion of epithelial cells	ko05100	K13730	inlA; internalin A	Buffington_201_009	0.33	0.00569968	1	0.33	0.00569968	0.00140229	HC	Female	21.1	56
Bacteria	Firmicutes	Clostridia	Lachnospirales	Lachnospiraceae	NA	NA	ASV_502	Staphylococcus aureus infection	ko05150	K03367	dltA; D-alanine--poly(phosphoribitol) ligase subunit 1 [EC:6.1.1.13]	Buffington_201_007	4	0.0422335	1	4	0.0422335	0.106667	HC	Male	25.8	52
Bacteria	Firmicutes	Clostridia	Lachnospirales	Lachnospiraceae	NA	NA	ASV_502	Staphylococcus aureus infection	ko05150	K03739	dltB; membrane protein involved in D-alanine export	Buffington_201_007	4	0.0422335	1	4	0.0422335	0.285714	HC	Male	25.8	52
Bacteria	Firmicutes	Clostridia	Lachnospirales	Lachnospiraceae	NA	NA	ASV_502	Staphylococcus aureus infection	ko05150	K03740	dltD; D-alanine transfer protein	Buffington_201_007	4	0.0422335	1	4	0.0422335	0.285714	HC	Male	25.8	52
Bacteria	Firmicutes	Clostridia	Lachnospirales	Lachnospiraceae	NA	NA	ASV_502	Staphylococcus aureus infection	ko05150	K14188	dltC; D-alanine--poly(phosphoribitol) ligase subunit 2 [EC:6.1.1.13]	Buffington_201_007	4	0.0422335	1	4	0.0422335	0.444444	HC	Male	25.8	52
Bacteria	NA	NA	NA	NA	NA	NA	ASV_515	Staphylococcus aureus infection	ko05150	K03367	dltA; D-alanine--poly(phosphoribitol) ligase subunit 1 [EC:6.1.1.13]	Buffington_201_002	1.5	0.0243726	1	1.5	0.0243726	0.00158079	T2D	Male	39.5	59
Bacteria	Firmicutes	Bacilli	Lactobacillales	Lactobacillaceae	Lactobacillus	NA	ASV_516	Staphylococcus aureus infection	ko05150	K03367	dltA; D-alanine--poly(phosphoribitol) ligase subunit 1 [EC:6.1.1.13]	Buffington_201_002	3	0.0487453	1	3	0.0487453	0.00316159	T2D	Male	39.5	59
Bacteria	Firmicutes	Bacilli	Lactobacillales	Lactobacillaceae	Lactobacillus	NA	ASV_516	Staphylococcus aureus infection	ko05150	K03739	dltB; membrane protein involved in D-alanine export	Buffington_201_002	3	0.0487453	1	3	0.0487453	0.00321237	T2D	Male	39.5	59
Bacteria	Firmicutes	Bacilli	Lactobacillales	Lactobacillaceae	Lactobacillus	NA	ASV_516	Staphylococcus aureus infection	ko05150	K03740	dltD; D-alanine transfer protein	Buffington_201_002	3	0.0487453	1	3	0.0487453	0.00321237	T2D	Male	39.5	59
Bacteria	Firmicutes	Bacilli	Lactobacillales	Lactobacillaceae	Lactobacillus	NA	ASV_516	Staphylococcus aureus infection	ko05150	K14188	dltC; D-alanine--poly(phosphoribitol) ligase subunit 2 [EC:6.1.1.13]	Buffington_201_002	3	0.0487453	1	3	0.0487453	0.00323314	T2D	Male	39.5	59
Bacteria	Firmicutes	Bacilli	Lactobacillales	Lactobacillaceae	Lactobacillus	NA	ASV_516	Staphylococcus aureus infection	ko05150	K14205	mprF, fmtC; phosphatidylglycerol lysyltransferase [EC:2.3.2.3]	Buffington_201_002	3	0.0487453	1	3	0.0487453	0.00413497	T2D	Male	39.5	59
Bacteria	Bacteroidota	Bacteroidia	Bacteroidales	Marinifilaceae	Odoribacter	NA	ASV_520	alpha-Linolenic acid metabolism	ko00592	K01058	pldA; phospholipase A1/A2 [EC:3.1.1.32 3.1.1.4]	Buffington_201_007	1	0.0105584	1	1	0.0105584	0.00956206	HC	Male	25.8	52
Bacteria	Firmicutes	NA	NA	NA	NA	NA	ASV_527	Staphylococcus aureus infection	ko05150	K03367	dltA; D-alanine--poly(phosphoribitol) ligase subunit 1 [EC:6.1.1.13]	Buffington_201_013	3	0.0542069	1	3	0.0542069	0.0188288	T2D	Male	45.4	67
Bacteria	Firmicutes	NA	NA	NA	NA	NA	ASV_527	Staphylococcus aureus infection	ko05150	K03739	dltB; membrane protein involved in D-alanine export	Buffington_201_013	3	0.0542069	1	3	0.0542069	0.0190078	T2D	Male	45.4	67
Bacteria	Firmicutes	NA	NA	NA	NA	NA	ASV_527	Staphylococcus aureus infection	ko05150	K03740	dltD; D-alanine transfer protein	Buffington_201_013	3	0.0542069	1	3	0.0542069	0.0190078	T2D	Male	45.4	67
Bacteria	Firmicutes	NA	NA	NA	NA	NA	ASV_527	Staphylococcus aureus infection	ko05150	K14188	dltC; D-alanine--poly(phosphoribitol) ligase subunit 2 [EC:6.1.1.13]	Buffington_201_013	3	0.0542069	1	3	0.0542069	0.0190078	T2D	Male	45.4	67
Bacteria	Firmicutes	Clostridia	Peptostreptococcales-Tissierellales	NA	Anaerococcus	NA	ASV_528	Staphylococcus aureus infection	ko05150	K14205	mprF, fmtC; phosphatidylglycerol lysyltransferase [EC:2.3.2.3]	Buffington_201_013	2	0.0361379	1	2	0.0361379	0.0180457	T2D	Male	45.4	67
Bacteria	Firmicutes	Clostridia	Peptostreptococcales-Tissierellales	NA	Anaerococcus	NA	ASV_528	Staphylococcus aureus infection	ko05150	K14205	mprF, fmtC; phosphatidylglycerol lysyltransferase [EC:2.3.2.3]	Buffington_201_014	1	0.0120332	1	1	0.0120332	0.00424809	T2D	Female	28.5	55
Bacteria	NA	NA	NA	NA	NA	NA	ASV_529	alpha-Linolenic acid metabolism	ko00592	K00632	fadA, fadI; acetyl-CoA acyltransferase [EC:2.3.1.16]	Buffington_201_014	0.5	0.0060166	1	0.5	0.0060166	0.00115516	T2D	Female	28.5	55
Bacteria	Desulfobacterota	Desulfovibrionia	Desulfovibrionales	Desulfovibrionaceae	Bilophila	NA	ASV_531	Staphylococcus aureus infection	ko05150	K14205	mprF, fmtC; phosphatidylglycerol lysyltransferase [EC:2.3.2.3]	Buffington_201_006	2	0.0256937	1	2	0.0256937	0.0175824	T2D	Female	28.7	62

## Sheet: By KO_taxonomic_contrib_to_sig
domain	phylum	class	order	family	genus	species	taxon	pathway_description	Pathway	KO	Definition	sample	taxon_abun	taxon_rel_abun	genome_function_count	taxon_function_abun	taxon_rel_function_abun	norm_taxon_function_contrib	Diabetes_Status	Sex	BMI	Age
Bacteria	Proteobacteria	Gammaproteobacteria	Enterobacterales	Enterobacteriaceae	NA	NA	ASV_81	Polycyclic aromatic hydrocarbon degradation	ko00624	K00448	pcaG; protocatechuate 3,4-dioxygenase, alpha subunit [EC:1.13.11.3]	Buffington_201_001	8	0.0993762	1	8	0.0993762	1	T2D	Male	31.8	57
Bacteria	Proteobacteria	Gammaproteobacteria	Enterobacterales	Enterobacteriaceae	NA	NA	ASV_81	Polycyclic aromatic hydrocarbon degradation	ko00624	K00448	pcaG; protocatechuate 3,4-dioxygenase, alpha subunit [EC:1.13.11.3]	Buffington_201_002	9	0.146236	1	9	0.146236	1	T2D	Male	39.5	59
Bacteria	Proteobacteria	Gammaproteobacteria	Enterobacterales	Enterobacteriaceae	NA	NA	ASV_81	Polycyclic aromatic hydrocarbon degradation	ko00624	K00448	pcaG; protocatechuate 3,4-dioxygenase, alpha subunit [EC:1.13.11.3]	Buffington_201_003	0.12	0.00148889	1	0.12	0.00148889	1	HC	Female	25.2	50
Bacteria	Proteobacteria	Gammaproteobacteria	Enterobacterales	Enterobacteriaceae	NA	NA	ASV_81	Polycyclic aromatic hydrocarbon degradation	ko00624	K00448	pcaG; protocatechuate 3,4-dioxygenase, alpha subunit [EC:1.13.11.3]	Buffington_201_005	0.12	0.00127219	1	0.12	0.00127219	1	HC	Female	34.5	53
Bacteria	Proteobacteria	Gammaproteobacteria	Enterobacterales	Enterobacteriaceae	NA	NA	ASV_81	Polycyclic aromatic hydrocarbon degradation	ko00624	K00448	pcaG; protocatechuate 3,4-dioxygenase, alpha subunit [EC:1.13.11.3]	Buffington_201_008	0.12	0.0022284	1	0.12	0.0022284	1	HC	Female	35.8	54
Bacteria	Proteobacteria	Gammaproteobacteria	Enterobacterales	Enterobacteriaceae	NA	NA	ASV_81	Polycyclic aromatic hydrocarbon degradation	ko00624	K00448	pcaG; protocatechuate 3,4-dioxygenase, alpha subunit [EC:1.13.11.3]	Buffington_201_010	2.12	0.0264834	1	2.12	0.0264834	1	T2D	Female	33.5	64
Bacteria	Proteobacteria	Gammaproteobacteria	Enterobacterales	Enterobacteriaceae	NA	NA	ASV_81	Polycyclic aromatic hydrocarbon degradation	ko00624	K00448	pcaG; protocatechuate 3,4-dioxygenase, alpha subunit [EC:1.13.11.3]	Buffington_201_013	28.62	0.517134	1	28.62	0.517134	1	T2D	Male	45.4	67
Bacteria	Proteobacteria	Gammaproteobacteria	Enterobacterales	Enterobacteriaceae	NA	NA	ASV_81	Polycyclic aromatic hydrocarbon degradation	ko00624	K00448	pcaG; protocatechuate 3,4-dioxygenase, alpha subunit [EC:1.13.11.3]	Buffington_201_014	0.5	0.0060166	1	0.5	0.0060166	1	T2D	Female	28.5	55
Bacteria	Proteobacteria	Gammaproteobacteria	Enterobacterales	Enterobacteriaceae	NA	NA	ASV_81	Polycyclic aromatic hydrocarbon degradation	ko00624	K00449	pcaH; protocatechuate 3,4-dioxygenase, beta subunit [EC:1.13.11.3]	Buffington_201_001	8	0.0993762	1	8	0.0993762	0.347826	T2D	Male	31.8	57
Bacteria	Proteobacteria	Gammaproteobacteria	Enterobacterales	Enterobacteriaceae	NA	NA	ASV_81	Polycyclic aromatic hydrocarbon degradation	ko00624	K00449	pcaH; protocatechuate 3,4-dioxygenase, beta subunit [EC:1.13.11.3]	Buffington_201_002	9	0.146236	1	9	0.146236	1	T2D	Male	39.5	59
Bacteria	Proteobacteria	Gammaproteobacteria	Enterobacterales	Enterobacteriaceae	NA	NA	ASV_81	Polycyclic aromatic hydrocarbon degradation	ko00624	K00449	pcaH; protocatechuate 3,4-dioxygenase, beta subunit [EC:1.13.11.3]	Buffington_201_003	0.12	0.00148889	1	0.12	0.00148889	1	HC	Female	25.2	50
Bacteria	Proteobacteria	Gammaproteobacteria	Enterobacterales	Enterobacteriaceae	NA	NA	ASV_81	Polycyclic aromatic hydrocarbon degradation	ko00624	K00449	pcaH; protocatechuate 3,4-dioxygenase, beta subunit [EC:1.13.11.3]	Buffington_201_005	0.12	0.00127219	1	0.12	0.00127219	1	HC	Female	34.5	53
Bacteria	Proteobacteria	Gammaproteobacteria	Enterobacterales	Enterobacteriaceae	NA	NA	ASV_81	Polycyclic aromatic hydrocarbon degradation	ko00624	K00449	pcaH; protocatechuate 3,4-dioxygenase, beta subunit [EC:1.13.11.3]	Buffington_201_008	0.12	0.0022284	1	0.12	0.0022284	1	HC	Female	35.8	54
Bacteria	Proteobacteria	Gammaproteobacteria	Enterobacterales	Enterobacteriaceae	NA	NA	ASV_81	Polycyclic aromatic hydrocarbon degradation	ko00624	K00449	pcaH; protocatechuate 3,4-dioxygenase, beta subunit [EC:1.13.11.3]	Buffington_201_010	2.12	0.0264834	1	2.12	0.0264834	1	T2D	Female	33.5	64
Bacteria	Proteobacteria	Gammaproteobacteria	Enterobacterales	Enterobacteriaceae	NA	NA	ASV_81	Polycyclic aromatic hydrocarbon degradation	ko00624	K00449	pcaH; protocatechuate 3,4-dioxygenase, beta subunit [EC:1.13.11.3]	Buffington_201_013	28.62	0.517134	1	28.62	0.517134	1	T2D	Male	45.4	67
Bacteria	Proteobacteria	Gammaproteobacteria	Enterobacterales	Enterobacteriaceae	NA	NA	ASV_81	Polycyclic aromatic hydrocarbon degradation	ko00624	K00449	pcaH; protocatechuate 3,4-dioxygenase, beta subunit [EC:1.13.11.3]	Buffington_201_014	0.5	0.0060166	1	0.5	0.0060166	1	T2D	Female	28.5	55
NA	NA	NA	NA	NA	NA	NA	ASV_399	Polycyclic aromatic hydrocarbon degradation	ko00624	K00449	pcaH; protocatechuate 3,4-dioxygenase, beta subunit [EC:1.13.11.3]	Buffington_201_001	15	0.18633	1	15	0.18633	0.652174	T2D	Male	31.8	57
Bacteria	Proteobacteria	Gammaproteobacteria	Enterobacterales	Enterobacteriaceae	NA	NA	ASV_81	Polycyclic aromatic hydrocarbon degradation	ko00624	K00480	E1.14.13.1; salicylate hydroxylase [EC:1.14.13.1]	Buffington_201_001	8	0.0993762	1	8	0.0993762	1	T2D	Male	31.8	57
Bacteria	Proteobacteria	Gammaproteobacteria	Enterobacterales	Enterobacteriaceae	NA	NA	ASV_81	Polycyclic aromatic hydrocarbon degradation	ko00624	K00480	E1.14.13.1; salicylate hydroxylase [EC:1.14.13.1]	Buffington_201_002	9	0.146236	1	9	0.146236	1	T2D	Male	39.5	59
Bacteria	Proteobacteria	Gammaproteobacteria	Enterobacterales	Enterobacteriaceae	NA	NA	ASV_81	Polycyclic aromatic hydrocarbon degradation	ko00624	K00480	E1.14.13.1; salicylate hydroxylase [EC:1.14.13.1]	Buffington_201_003	0.12	0.00148889	1	0.12	0.00148889	1	HC	Female	25.2	50
Bacteria	Proteobacteria	Gammaproteobacteria	Enterobacterales	Enterobacteriaceae	NA	NA	ASV_81	Polycyclic aromatic hydrocarbon degradation	ko00624	K00480	E1.14.13.1; salicylate hydroxylase [EC:1.14.13.1]	Buffington_201_005	0.12	0.00127219	1	0.12	0.00127219	1	HC	Female	34.5	53
Bacteria	Proteobacteria	Gammaproteobacteria	Enterobacterales	Enterobacteriaceae	NA	NA	ASV_81	Polycyclic aromatic hydrocarbon degradation	ko00624	K00480	E1.14.13.1; salicylate hydroxylase [EC:1.14.13.1]	Buffington_201_008	0.12	0.0022284	1	0.12	0.0022284	1	HC	Female	35.8	54
Bacteria	Proteobacteria	Gammaproteobacteria	Enterobacterales	Enterobacteriaceae	NA	NA	ASV_81	Polycyclic aromatic hydrocarbon degradation	ko00624	K00480	E1.14.13.1; salicylate hydroxylase [EC:1.14.13.1]	Buffington_201_010	2.12	0.0264834	1	2.12	0.0264834	1	T2D	Female	33.5	64
Bacteria	Proteobacteria	Gammaproteobacteria	Enterobacterales	Enterobacteriaceae	NA	NA	ASV_81	Polycyclic aromatic hydrocarbon degradation	ko00624	K00480	E1.14.13.1; salicylate hydroxylase [EC:1.14.13.1]	Buffington_201_013	28.62	0.517134	1	28.62	0.517134	1	T2D	Male	45.4	67
Bacteria	Proteobacteria	Gammaproteobacteria	Enterobacterales	Enterobacteriaceae	NA	NA	ASV_81	Polycyclic aromatic hydrocarbon degradation	ko00624	K00480	E1.14.13.1; salicylate hydroxylase [EC:1.14.13.1]	Buffington_201_014	0.5	0.0060166	1	0.5	0.0060166	1	T2D	Female	28.5	55
Bacteria	Proteobacteria	Gammaproteobacteria	Enterobacterales	Enterobacteriaceae	NA	NA	ASV_8	alpha-Linolenic acid metabolism	ko00592	K00632	fadA, fadI; acetyl-CoA acyltransferase [EC:2.3.1.16]	Buffington_201_001	532.67	6.61684	2	1065.34	13.2337	0.759146	T2D	Male	31.8	57
Bacteria	Proteobacteria	Gammaproteobacteria	Enterobacterales	Enterobacteriaceae	NA	NA	ASV_8	alpha-Linolenic acid metabolism	ko00592	K00632	fadA, fadI; acetyl-CoA acyltransferase [EC:2.3.1.16]	Buffington_201_002	11.33	0.184095	2	22.66	0.368189	0.176123	T2D	Male	39.5	59
Bacteria	Proteobacteria	Gammaproteobacteria	Enterobacterales	Enterobacteriaceae	NA	NA	ASV_8	alpha-Linolenic acid metabolism	ko00592	K00632	fadA, fadI; acetyl-CoA acyltransferase [EC:2.3.1.16]	Buffington_201_003	3	0.0372223	2	6	0.0744446	0.135624	HC	Female	25.2	50
Bacteria	Proteobacteria	Gammaproteobacteria	Enterobacterales	Enterobacteriaceae	NA	NA	ASV_8	alpha-Linolenic acid metabolism	ko00592	K00632	fadA, fadI; acetyl-CoA acyltransferase [EC:2.3.1.16]	Buffington_201_005	0.67	0.00710303	2	1.34	0.0142061	0.030748	HC	Female	34.5	53
Bacteria	Proteobacteria	Gammaproteobacteria	Enterobacterales	Enterobacteriaceae	NA	NA	ASV_8	alpha-Linolenic acid metabolism	ko00592	K00632	fadA, fadI; acetyl-CoA acyltransferase [EC:2.3.1.16]	Buffington_201_006	28	0.359711	2	56	0.719423	0.823529	T2D	Female	28.7	62
Bacteria	Proteobacteria	Gammaproteobacteria	Enterobacterales	Enterobacteriaceae	NA	NA	ASV_8	alpha-Linolenic acid metabolism	ko00592	K00632	fadA, fadI; acetyl-CoA acyltransferase [EC:2.3.1.16]	Buffington_201_007	0.33	0.00348426	2	0.66	0.00696852	0.00630613	HC	Male	25.8	52
Bacteria	Proteobacteria	Gammaproteobacteria	Enterobacterales	Enterobacteriaceae	NA	NA	ASV_8	alpha-Linolenic acid metabolism	ko00592	K00632	fadA, fadI; acetyl-CoA acyltransferase [EC:2.3.1.16]	Buffington_201_008	23.33	0.433238	2	46.66	0.866476	0.79219	HC	Female	35.8	54
Bacteria	Proteobacteria	Gammaproteobacteria	Enterobacterales	Enterobacteriaceae	NA	NA	ASV_8	alpha-Linolenic acid metabolism	ko00592	K00632	fadA, fadI; acetyl-CoA acyltransferase [EC:2.3.1.16]	Buffington_201_010	123.33	1.54066	2	246.66	3.08132	0.715164	T2D	Female	33.5	64
Bacteria	Proteobacteria	Gammaproteobacteria	Enterobacterales	Enterobacteriaceae	NA	NA	ASV_8	alpha-Linolenic acid metabolism	ko00592	K00632	fadA, fadI; acetyl-CoA acyltransferase [EC:2.3.1.16]	Buffington_201_011	26.33	0.321799	2	52.66	0.643598	0.425845	HC	Female	25	59
Bacteria	Proteobacteria	Gammaproteobacteria	Enterobacterales	Enterobacteriaceae	NA	NA	ASV_8	alpha-Linolenic acid metabolism	ko00592	K00632	fadA, fadI; acetyl-CoA acyltransferase [EC:2.3.1.16]	Buffington_201_013	116.33	2.10196	2	232.66	4.20393	0.547564	T2D	Male	45.4	67
Bacteria	Proteobacteria	Gammaproteobacteria	Enterobacterales	Enterobacteriaceae	NA	NA	ASV_8	alpha-Linolenic acid metabolism	ko00592	K00632	fadA, fadI; acetyl-CoA acyltransferase [EC:2.3.1.16]	Buffington_201_014	69.67	0.838353	2	139.34	1.67671	0.32192	T2D	Female	28.5	55
Bacteria	Proteobacteria	Gammaproteobacteria	Enterobacterales	Enterobacteriaceae	NA	NA	ASV_81	alpha-Linolenic acid metabolism	ko00592	K00632	fadA, fadI; acetyl-CoA acyltransferase [EC:2.3.1.16]	Buffington_201_001	8	0.0993762	2	16	0.198752	0.0114014	T2D	Male	31.8	57
Bacteria	Proteobacteria	Gammaproteobacteria	Enterobacterales	Enterobacteriaceae	NA	NA	ASV_81	alpha-Linolenic acid metabolism	ko00592	K00632	fadA, fadI; acetyl-CoA acyltransferase [EC:2.3.1.16]	Buffington_201_002	9	0.146236	2	18	0.292472	0.139904	T2D	Male	39.5	59
Bacteria	Proteobacteria	Gammaproteobacteria	Enterobacterales	Enterobacteriaceae	NA	NA	ASV_81	alpha-Linolenic acid metabolism	ko00592	K00632	fadA, fadI; acetyl-CoA acyltransferase [EC:2.3.1.16]	Buffington_201_003	0.12	0.00148889	2	0.24	0.00297779	0.00542495	HC	Female	25.2	50
Bacteria	Proteobacteria	Gammaproteobacteria	Enterobacterales	Enterobacteriaceae	NA	NA	ASV_81	alpha-Linolenic acid metabolism	ko00592	K00632	fadA, fadI; acetyl-CoA acyltransferase [EC:2.3.1.16]	Buffington_201_005	0.12	0.00127219	2	0.24	0.00254437	0.00550711	HC	Female	34.5	53
Bacteria	Proteobacteria	Gammaproteobacteria	Enterobacterales	Enterobacteriaceae	NA	NA	ASV_81	alpha-Linolenic acid metabolism	ko00592	K00632	fadA, fadI; acetyl-CoA acyltransferase [EC:2.3.1.16]	Buffington_201_008	0.12	0.0022284	2	0.24	0.0044568	0.0040747	HC	Female	35.8	54
Bacteria	Proteobacteria	Gammaproteobacteria	Enterobacterales	Enterobacteriaceae	NA	NA	ASV_81	alpha-Linolenic acid metabolism	ko00592	K00632	fadA, fadI; acetyl-CoA acyltransferase [EC:2.3.1.16]	Buffington_201_010	2.12	0.0264834	2	4.24	0.0529669	0.0122934	T2D	Female	33.5	64
Bacteria	Proteobacteria	Gammaproteobacteria	Enterobacterales	Enterobacteriaceae	NA	NA	ASV_81	alpha-Linolenic acid metabolism	ko00592	K00632	fadA, fadI; acetyl-CoA acyltransferase [EC:2.3.1.16]	Buffington_201_013	28.62	0.517134	2	57.24	1.03427	0.134714	T2D	Male	45.4	67
Bacteria	Proteobacteria	Gammaproteobacteria	Enterobacterales	Enterobacteriaceae	NA	NA	ASV_81	alpha-Linolenic acid metabolism	ko00592	K00632	fadA, fadI; acetyl-CoA acyltransferase [EC:2.3.1.16]	Buffington_201_014	0.5	0.0060166	2	1	0.0120332	0.00231032	T2D	Female	28.5	55
Bacteria	Bacteroidota	Bacteroidia	Bacteroidales	Rikenellaceae	Rikenellaceae RC9 gut group	NA	ASV_96	alpha-Linolenic acid metabolism	ko00592	K00632	fadA, fadI; acetyl-CoA acyltransferase [EC:2.3.1.16]	Buffington_201_001	286	3.5527	1	286	3.5527	0.2038	T2D	Male	31.8	57
Bacteria	Bacteroidota	Bacteroidia	Bacteroidales	Rikenellaceae	Rikenellaceae RC9 gut group	NA	ASV_96	alpha-Linolenic acid metabolism	ko00592	K00632	fadA, fadI; acetyl-CoA acyltransferase [EC:2.3.1.16]	Buffington_201_013	18	0.325241	1	18	0.325241	0.0423629	T2D	Male	45.4	67
Bacteria	Firmicutes	Clostridia	Oscillospirales	Oscillospiraceae	Flavonifractor	NA	ASV_107	alpha-Linolenic acid metabolism	ko00592	K00632	fadA, fadI; acetyl-CoA acyltransferase [EC:2.3.1.16]	Buffington_201_001	2	0.024844	2	4	0.0496881	0.00285034	T2D	Male	31.8	57
Bacteria	Firmicutes	Clostridia	Oscillospirales	Oscillospiraceae	Flavonifractor	NA	ASV_107	alpha-Linolenic acid metabolism	ko00592	K00632	fadA, fadI; acetyl-CoA acyltransferase [EC:2.3.1.16]	Buffington_201_002	11	0.178733	2	22	0.357466	0.170993	T2D	Male	39.5	59
Bacteria	Firmicutes	Clostridia	Oscillospirales	Oscillospiraceae	Flavonifractor	NA	ASV_107	alpha-Linolenic acid metabolism	ko00592	K00632	fadA, fadI; acetyl-CoA acyltransferase [EC:2.3.1.16]	Buffington_201_003	4	0.0496298	2	8	0.0992595	0.180832	HC	Female	25.2	50
Bacteria	Firmicutes	Clostridia	Oscillospirales	Oscillospiraceae	Flavonifractor	NA	ASV_107	alpha-Linolenic acid metabolism	ko00592	K00632	fadA, fadI; acetyl-CoA acyltransferase [EC:2.3.1.16]	Buffington_201_005	17	0.180226	2	34	0.360452	0.780174	HC	Female	34.5	53
Bacteria	Firmicutes	Clostridia	Oscillospirales	Oscillospiraceae	Flavonifractor	NA	ASV_107	alpha-Linolenic acid metabolism	ko00592	K00632	fadA, fadI; acetyl-CoA acyltransferase [EC:2.3.1.16]	Buffington_201_007	31	0.327309	2	62	0.654619	0.592394	HC	Male	25.8	52
Bacteria	Firmicutes	Clostridia	Oscillospirales	Oscillospiraceae	Flavonifractor	NA	ASV_107	alpha-Linolenic acid metabolism	ko00592	K00632	fadA, fadI; acetyl-CoA acyltransferase [EC:2.3.1.16]	Buffington_201_008	6	0.11142	2	12	0.22284	0.203735	HC	Female	35.8	54
Bacteria	Firmicutes	Clostridia	Oscillospirales	Oscillospiraceae	Flavonifractor	NA	ASV_107	alpha-Linolenic acid metabolism	ko00592	K00632	fadA, fadI; acetyl-CoA acyltransferase [EC:2.3.1.16]	Buffington_201_009	1	0.0172718	2	2	0.0345435	0.0444444	HC	Female	21.1	56
Bacteria	Firmicutes	Clostridia	Oscillospirales	Oscillospiraceae	Flavonifractor	NA	ASV_107	alpha-Linolenic acid metabolism	ko00592	K00632	fadA, fadI; acetyl-CoA acyltransferase [EC:2.3.1.16]	Buffington_201_010	45	0.562149	2	90	1.1243	0.260945	T2D	Female	33.5	64
Bacteria	Firmicutes	Clostridia	Oscillospirales	Oscillospiraceae	Flavonifractor	NA	ASV_107	alpha-Linolenic acid metabolism	ko00592	K00632	fadA, fadI; acetyl-CoA acyltransferase [EC:2.3.1.16]	Buffington_201_013	12	0.216828	2	24	0.433655	0.0564839	T2D	Male	45.4	67
Bacteria	Firmicutes	Clostridia	Oscillospirales	Oscillospiraceae	Flavonifractor	NA	ASV_107	alpha-Linolenic acid metabolism	ko00592	K00632	fadA, fadI; acetyl-CoA acyltransferase [EC:2.3.1.16]	Buffington_201_014	146	1.75685	2	292	3.51369	0.674614	T2D	Female	28.5	55
Bacteria	Bacteroidota	Bacteroidia	NA	NA	NA	NA	ASV_212	alpha-Linolenic acid metabolism	ko00592	K00632	fadA, fadI; acetyl-CoA acyltransferase [EC:2.3.1.16]	Buffington_201_013	87	1.572	1	87	1.572	0.204754	T2D	Male	45.4	67
Bacteria	Firmicutes	Clostridia	Oscillospirales	Oscillospiraceae	NA	NA	ASV_265	alpha-Linolenic acid metabolism	ko00592	K00632	fadA, fadI; acetyl-CoA acyltransferase [EC:2.3.1.16]	Buffington_201_001	12	0.149064	2	24	0.298128	0.0171021	T2D	Male	31.8	57
Bacteria	Firmicutes	Clostridia	Oscillospirales	Oscillospiraceae	NA	NA	ASV_265	alpha-Linolenic acid metabolism	ko00592	K00632	fadA, fadI; acetyl-CoA acyltransferase [EC:2.3.1.16]	Buffington_201_003	1	0.0124074	2	2	0.0248149	0.045208	HC	Female	25.2	50
Bacteria	Firmicutes	Clostridia	Oscillospirales	Oscillospiraceae	NA	NA	ASV_265	alpha-Linolenic acid metabolism	ko00592	K00632	fadA, fadI; acetyl-CoA acyltransferase [EC:2.3.1.16]	Buffington_201_005	4	0.0424062	2	8	0.0848123	0.18357	HC	Female	34.5	53
Bacteria	Firmicutes	Clostridia	Oscillospirales	Oscillospiraceae	NA	NA	ASV_265	alpha-Linolenic acid metabolism	ko00592	K00632	fadA, fadI; acetyl-CoA acyltransferase [EC:2.3.1.16]	Buffington_201_006	1	0.0128468	2	2	0.0256937	0.0294118	T2D	Female	28.7	62
Bacteria	Firmicutes	Clostridia	Oscillospirales	Oscillospiraceae	NA	NA	ASV_265	alpha-Linolenic acid metabolism	ko00592	K00632	fadA, fadI; acetyl-CoA acyltransferase [EC:2.3.1.16]	Buffington_201_007	21	0.221726	2	42	0.443451	0.401299	HC	Male	25.8	52
Bacteria	Firmicutes	Clostridia	Oscillospirales	Oscillospiraceae	NA	NA	ASV_265	alpha-Linolenic acid metabolism	ko00592	K00632	fadA, fadI; acetyl-CoA acyltransferase [EC:2.3.1.16]	Buffington_201_009	1	0.0172718	2	2	0.0345435	0.0444444	HC	Female	21.1	56
Bacteria	Firmicutes	Clostridia	Oscillospirales	Oscillospiraceae	NA	NA	ASV_265	alpha-Linolenic acid metabolism	ko00592	K00632	fadA, fadI; acetyl-CoA acyltransferase [EC:2.3.1.16]	Buffington_201_010	2	0.0249844	2	4	0.0499688	0.0115976	T2D	Female	33.5	64
Bacteria	Firmicutes	Clostridia	Oscillospirales	Oscillospiraceae	NA	NA	ASV_265	alpha-Linolenic acid metabolism	ko00592	K00632	fadA, fadI; acetyl-CoA acyltransferase [EC:2.3.1.16]	Buffington_201_011	7	0.0855523	2	14	0.171105	0.113214	HC	Female	25	59
Bacteria	Firmicutes	Clostridia	Oscillospirales	Oscillospiraceae	NA	NA	ASV_265	alpha-Linolenic acid metabolism	ko00592	K00632	fadA, fadI; acetyl-CoA acyltransferase [EC:2.3.1.16]	Buffington_201_013	3	0.0542069	2	6	0.108414	0.014121	T2D	Male	45.4	67
Bacteria	Firmicutes	Clostridia	Oscillospirales	Oscillospiraceae	Intestinimonas	NA	ASV_296	alpha-Linolenic acid metabolism	ko00592	K00632	fadA, fadI; acetyl-CoA acyltransferase [EC:2.3.1.16]	Buffington_201_003	13	0.161297	2	26	0.322593	0.587703	HC	Female	25.2	50
Bacteria	Firmicutes	Clostridia	Oscillospirales	Oscillospiraceae	Intestinimonas	NA	ASV_296	alpha-Linolenic acid metabolism	ko00592	K00632	fadA, fadI; acetyl-CoA acyltransferase [EC:2.3.1.16]	Buffington_201_009	15	0.259076	2	30	0.518153	0.666667	HC	Female	21.1	56
Bacteria	Firmicutes	Clostridia	Oscillospirales	Oscillospiraceae	Intestinimonas	NA	ASV_296	alpha-Linolenic acid metabolism	ko00592	K00632	fadA, fadI; acetyl-CoA acyltransferase [EC:2.3.1.16]	Buffington_201_011	11	0.134439	2	22	0.268879	0.177907	HC	Female	25	59
Bacteria	Proteobacteria	Gammaproteobacteria	Enterobacterales	Morganellaceae	NA	NA	ASV_319	alpha-Linolenic acid metabolism	ko00592	K00632	fadA, fadI; acetyl-CoA acyltransferase [EC:2.3.1.16]	Buffington_201_002	31	0.503701	2	62	1.0074	0.48189	T2D	Male	39.5	59
Bacteria	Firmicutes	Clostridia	Oscillospirales	UCG-011	NA	NA	ASV_350	alpha-Linolenic acid metabolism	ko00592	K00632	fadA, fadI; acetyl-CoA acyltransferase [EC:2.3.1.16]	Buffington_201_001	4	0.0496881	1	4	0.0496881	0.00285034	T2D	Male	31.8	57
Bacteria	Firmicutes	Clostridia	Oscillospirales	UCG-011	NA	NA	ASV_350	alpha-Linolenic acid metabolism	ko00592	K00632	fadA, fadI; acetyl-CoA acyltransferase [EC:2.3.1.16]	Buffington_201_003	2	0.0248149	1	2	0.0248149	0.045208	HC	Female	25.2	50
Bacteria	Firmicutes	Clostridia	Oscillospirales	UCG-011	NA	NA	ASV_350	alpha-Linolenic acid metabolism	ko00592	K00632	fadA, fadI; acetyl-CoA acyltransferase [EC:2.3.1.16]	Buffington_201_009	9	0.155446	1	9	0.155446	0.2	HC	Female	21.1	56
Bacteria	Firmicutes	Clostridia	Oscillospirales	UCG-011	NA	NA	ASV_350	alpha-Linolenic acid metabolism	ko00592	K00632	fadA, fadI; acetyl-CoA acyltransferase [EC:2.3.1.16]	Buffington_201_011	9	0.109996	1	9	0.109996	0.0727802	HC	Female	25	59
Bacteria	Firmicutes	Clostridia	Oscillospirales	Oscillospiraceae	Intestinimonas	NA	ASV_416	alpha-Linolenic acid metabolism	ko00592	K00632	fadA, fadI; acetyl-CoA acyltransferase [EC:2.3.1.16]	Buffington_201_001	2	0.024844	2	4	0.0496881	0.00285034	T2D	Male	31.8	57
Bacteria	Firmicutes	Clostridia	Oscillospirales	Oscillospiraceae	Intestinimonas	NA	ASV_416	alpha-Linolenic acid metabolism	ko00592	K00632	fadA, fadI; acetyl-CoA acyltransferase [EC:2.3.1.16]	Buffington_201_002	2	0.0324969	2	4	0.0649937	0.0310897	T2D	Male	39.5	59
Bacteria	Firmicutes	Clostridia	Oscillospirales	Oscillospiraceae	Intestinimonas	NA	ASV_416	alpha-Linolenic acid metabolism	ko00592	K00632	fadA, fadI; acetyl-CoA acyltransferase [EC:2.3.1.16]	Buffington_201_006	5	0.0642342	2	10	0.128468	0.147059	T2D	Female	28.7	62
Bacteria	Firmicutes	Clostridia	Oscillospirales	Oscillospiraceae	Intestinimonas	NA	ASV_416	alpha-Linolenic acid metabolism	ko00592	K00632	fadA, fadI; acetyl-CoA acyltransferase [EC:2.3.1.16]	Buffington_201_009	1	0.0172718	2	2	0.0345435	0.0444444	HC	Female	21.1	56
Bacteria	Firmicutes	Clostridia	Oscillospirales	Oscillospiraceae	Intestinimonas	NA	ASV_416	alpha-Linolenic acid metabolism	ko00592	K00632	fadA, fadI; acetyl-CoA acyltransferase [EC:2.3.1.16]	Buffington_201_011	3	0.0366653	2	6	0.0733305	0.0485201	HC	Female	25	59
Bacteria	Firmicutes	Clostridia	NA	NA	NA	NA	ASV_447	alpha-Linolenic acid metabolism	ko00592	K00632	fadA, fadI; acetyl-CoA acyltransferase [EC:2.3.1.16]	Buffington_201_011	10	0.122218	2	20	0.244435	0.161734	HC	Female	25	59
Bacteria	NA	NA	NA	NA	NA	NA	ASV_529	alpha-Linolenic acid metabolism	ko00592	K00632	fadA, fadI; acetyl-CoA acyltransferase [EC:2.3.1.16]	Buffington_201_014	0.5	0.0060166	1	0.5	0.0060166	0.00115516	T2D	Female	28.5	55
Bacteria	Proteobacteria	Gammaproteobacteria	Enterobacterales	Enterobacteriaceae	NA	NA	ASV_8	alpha-Linolenic acid metabolism	ko00592	K01058	pldA; phospholipase A1/A2 [EC:3.1.1.32 3.1.1.4]	Buffington_201_001	532.67	6.61684	1	532.67	6.61684	0.77184	T2D	Male	31.8	57
Bacteria	Proteobacteria	Gammaproteobacteria	Enterobacterales	Enterobacteriaceae	NA	NA	ASV_8	alpha-Linolenic acid metabolism	ko00592	K01058	pldA; phospholipase A1/A2 [EC:3.1.1.32 3.1.1.4]	Buffington_201_002	11.33	0.184095	1	11.33	0.184095	0.115813	T2D	Male	39.5	59
Bacteria	Proteobacteria	Gammaproteobacteria	Enterobacterales	Enterobacteriaceae	NA	NA	ASV_8	alpha-Linolenic acid metabolism	ko00592	K01058	pldA; phospholipase A1/A2 [EC:3.1.1.32 3.1.1.4]	Buffington_201_003	3	0.0372223	1	3	0.0372223	0.0228432	HC	Female	25.2	50
Bacteria	Proteobacteria	Gammaproteobacteria	Enterobacterales	Enterobacteriaceae	NA	NA	ASV_8	alpha-Linolenic acid metabolism	ko00592	K01058	pldA; phospholipase A1/A2 [EC:3.1.1.32 3.1.1.4]	Buffington_201_005	0.67	0.00710303	1	0.67	0.00710303	0.00267156	HC	Female	34.5	53
Bacteria	Proteobacteria	Gammaproteobacteria	Enterobacterales	Enterobacteriaceae	NA	NA	ASV_8	alpha-Linolenic acid metabolism	ko00592	K01058	pldA; phospholipase A1/A2 [EC:3.1.1.32 3.1.1.4]	Buffington_201_006	28	0.359711	1	28	0.359711	0.0346943	T2D	Female	28.7	62
Bacteria	Proteobacteria	Gammaproteobacteria	Enterobacterales	Enterobacteriaceae	NA	NA	ASV_8	alpha-Linolenic acid metabolism	ko00592	K01058	pldA; phospholipase A1/A2 [EC:3.1.1.32 3.1.1.4]	Buffington_201_007	0.33	0.00348426	1	0.33	0.00348426	0.00315548	HC	Male	25.8	52
Bacteria	Proteobacteria	Gammaproteobacteria	Enterobacterales	Enterobacteriaceae	NA	NA	ASV_8	alpha-Linolenic acid metabolism	ko00592	K01058	pldA; phospholipase A1/A2 [EC:3.1.1.32 3.1.1.4]	Buffington_201_008	23.33	0.433238	1	23.33	0.433238	0.65811	HC	Female	35.8	54
Bacteria	Proteobacteria	Gammaproteobacteria	Enterobacterales	Enterobacteriaceae	NA	NA	ASV_8	alpha-Linolenic acid metabolism	ko00592	K01058	pldA; phospholipase A1/A2 [EC:3.1.1.32 3.1.1.4]	Buffington_201_010	123.33	1.54066	1	123.33	1.54066	0.931144	T2D	Female	33.5	64
Bacteria	Proteobacteria	Gammaproteobacteria	Enterobacterales	Enterobacteriaceae	NA	NA	ASV_8	alpha-Linolenic acid metabolism	ko00592	K01058	pldA; phospholipase A1/A2 [EC:3.1.1.32 3.1.1.4]	Buffington_201_011	26.33	0.321799	1	26.33	0.321799	0.120763	HC	Female	25	59
Bacteria	Proteobacteria	Gammaproteobacteria	Enterobacterales	Enterobacteriaceae	NA	NA	ASV_8	alpha-Linolenic acid metabolism	ko00592	K01058	pldA; phospholipase A1/A2 [EC:3.1.1.32 3.1.1.4]	Buffington_201_013	116.33	2.10196	1	116.33	2.10196	0.496543	T2D	Male	45.4	67
Bacteria	Proteobacteria	Gammaproteobacteria	Enterobacterales	Enterobacteriaceae	NA	NA	ASV_8	alpha-Linolenic acid metabolism	ko00592	K01058	pldA; phospholipase A1/A2 [EC:3.1.1.32 3.1.1.4]	Buffington_201_014	69.67	0.838353	1	69.67	0.838353	0.926833	T2D	Female	28.5	55
Bacteria	Bacteroidota	Bacteroidia	Bacteroidales	Marinifilaceae	Odoribacter	NA	ASV_10	alpha-Linolenic acid metabolism	ko00592	K01058	pldA; phospholipase A1/A2 [EC:3.1.1.32 3.1.1.4]	Buffington_201_006	694	8.9157	1	694	8.9157	0.859922	T2D	Female	28.7	62
Bacteria	Bacteroidota	Bacteroidia	Bacteroidales	Marinifilaceae	Odoribacter	NA	ASV_10	alpha-Linolenic acid metabolism	ko00592	K01058	pldA; phospholipase A1/A2 [EC:3.1.1.32 3.1.1.4]	Buffington_201_009	41.67	0.719714	1	41.67	0.719714	0.420527	HC	Female	21.1	56
Bacteria	Bacteroidota	Bacteroidia	Bacteroidales	Tannerellaceae	Parabacteroides	NA	ASV_35	alpha-Linolenic acid metabolism	ko00592	K01058	pldA; phospholipase A1/A2 [EC:3.1.1.32 3.1.1.4]	Buffington_201_001	7.88	0.0978855	1	7.88	0.0978855	0.0114181	T2D	Male	31.8	57
Bacteria	Bacteroidota	Bacteroidia	Bacteroidales	Tannerellaceae	Parabacteroides	NA	ASV_35	alpha-Linolenic acid metabolism	ko00592	K01058	pldA; phospholipase A1/A2 [EC:3.1.1.32 3.1.1.4]	Buffington_201_002	2.75	0.0446832	1	2.75	0.0446832	0.02811	T2D	Male	39.5	59
Bacteria	Bacteroidota	Bacteroidia	Bacteroidales	Tannerellaceae	Parabacteroides	NA	ASV_35	alpha-Linolenic acid metabolism	ko00592	K01058	pldA; phospholipase A1/A2 [EC:3.1.1.32 3.1.1.4]	Buffington_201_003	41.38	0.51342	1	41.38	0.51342	0.315084	HC	Female	25.2	50
Bacteria	Bacteroidota	Bacteroidia	Bacteroidales	Tannerellaceae	Parabacteroides	NA	ASV_35	alpha-Linolenic acid metabolism	ko00592	K01058	pldA; phospholipase A1/A2 [EC:3.1.1.32 3.1.1.4]	Buffington_201_005	20.75	0.219982	1	20.75	0.219982	0.0827385	HC	Female	34.5	53
Bacteria	Bacteroidota	Bacteroidia	Bacteroidales	Tannerellaceae	Parabacteroides	NA	ASV_35	alpha-Linolenic acid metabolism	ko00592	K01058	pldA; phospholipase A1/A2 [EC:3.1.1.32 3.1.1.4]	Buffington_201_006	5.88	0.0755394	1	5.88	0.0755394	0.00728579	T2D	Female	28.7	62
Bacteria	Bacteroidota	Bacteroidia	Bacteroidales	Tannerellaceae	Parabacteroides	NA	ASV_35	alpha-Linolenic acid metabolism	ko00592	K01058	pldA; phospholipase A1/A2 [EC:3.1.1.32 3.1.1.4]	Buffington_201_008	10	0.1857	1	10	0.1857	0.282087	HC	Female	35.8	54
Bacteria	Bacteroidota	Bacteroidia	Bacteroidales	Tannerellaceae	Parabacteroides	NA	ASV_35	alpha-Linolenic acid metabolism	ko00592	K01058	pldA; phospholipase A1/A2 [EC:3.1.1.32 3.1.1.4]	Buffington_201_011	6.12	0.0747971	1	6.12	0.0747971	0.0280695	HC	Female	25	59
Bacteria	Bacteroidota	Bacteroidia	Bacteroidales	Tannerellaceae	Parabacteroides	NA	ASV_35	alpha-Linolenic acid metabolism	ko00592	K01058	pldA; phospholipase A1/A2 [EC:3.1.1.32 3.1.1.4]	Buffington_201_013	0.75	0.0135517	1	0.75	0.0135517	0.0032013	T2D	Male	45.4	67
Bacteria	Bacteroidota	Bacteroidia	Bacteroidales	Marinifilaceae	Odoribacter	NA	ASV_49	alpha-Linolenic acid metabolism	ko00592	K01058	pldA; phospholipase A1/A2 [EC:3.1.1.32 3.1.1.4]	Buffington_201_001	25.33	0.31465	1	25.33	0.31465	0.0367032	T2D	Male	31.8	57
Bacteria	Bacteroidota	Bacteroidia	Bacteroidales	Marinifilaceae	Odoribacter	NA	ASV_49	alpha-Linolenic acid metabolism	ko00592	K01058	pldA; phospholipase A1/A2 [EC:3.1.1.32 3.1.1.4]	Buffington_201_003	35.33	0.438355	1	35.33	0.438355	0.269017	HC	Female	25.2	50
Bacteria	Bacteroidota	Bacteroidia	Bacteroidales	Marinifilaceae	Odoribacter	NA	ASV_49	alpha-Linolenic acid metabolism	ko00592	K01058	pldA; phospholipase A1/A2 [EC:3.1.1.32 3.1.1.4]	Buffington_201_005	22	0.233234	1	22	0.233234	0.0877228	HC	Female	34.5	53
Bacteria	Bacteroidota	Bacteroidia	Bacteroidales	Marinifilaceae	Odoribacter	NA	ASV_49	alpha-Linolenic acid metabolism	ko00592	K01058	pldA; phospholipase A1/A2 [EC:3.1.1.32 3.1.1.4]	Buffington_201_006	12.67	0.162769	1	12.67	0.162769	0.0156992	T2D	Female	28.7	62
Bacteria	Bacteroidota	Bacteroidia	Bacteroidales	Marinifilaceae	Odoribacter	NA	ASV_49	alpha-Linolenic acid metabolism	ko00592	K01058	pldA; phospholipase A1/A2 [EC:3.1.1.32 3.1.1.4]	Buffington_201_007	87	0.918578	1	87	0.918578	0.831899	HC	Male	25.8	52
Bacteria	Bacteroidota	Bacteroidia	Bacteroidales	Marinifilaceae	Odoribacter	NA	ASV_49	alpha-Linolenic acid metabolism	ko00592	K01058	pldA; phospholipase A1/A2 [EC:3.1.1.32 3.1.1.4]	Buffington_201_009	4.67	0.0806591	1	4.67	0.0806591	0.0471289	HC	Female	21.1	56
Bacteria	Bacteroidota	Bacteroidia	Bacteroidales	Marinifilaceae	Odoribacter	NA	ASV_49	alpha-Linolenic acid metabolism	ko00592	K01058	pldA; phospholipase A1/A2 [EC:3.1.1.32 3.1.1.4]	Buffington_201_011	8	0.0977741	1	8	0.0977741	0.0366922	HC	Female	25	59
Bacteria	Bacteroidota	Bacteroidia	Bacteroidales	Marinifilaceae	Odoribacter	NA	ASV_49	alpha-Linolenic acid metabolism	ko00592	K01058	pldA; phospholipase A1/A2 [EC:3.1.1.32 3.1.1.4]	Buffington_201_013	1.33	0.0240317	1	1.33	0.0240317	0.00567697	T2D	Male	45.4	67
Bacteria	Proteobacteria	Gammaproteobacteria	Enterobacterales	Enterobacteriaceae	NA	NA	ASV_81	alpha-Linolenic acid metabolism	ko00592	K01058	pldA; phospholipase A1/A2 [EC:3.1.1.32 3.1.1.4]	Buffington_201_001	8	0.0993762	1	8	0.0993762	0.011592	T2D	Male	31.8	57
Bacteria	Proteobacteria	Gammaproteobacteria	Enterobacterales	Enterobacteriaceae	NA	NA	ASV_81	alpha-Linolenic acid metabolism	ko00592	K01058	pldA; phospholipase A1/A2 [EC:3.1.1.32 3.1.1.4]	Buffington_201_002	9	0.146236	1	9	0.146236	0.0919963	T2D	Male	39.5	59
Bacteria	Proteobacteria	Gammaproteobacteria	Enterobacterales	Enterobacteriaceae	NA	NA	ASV_81	alpha-Linolenic acid metabolism	ko00592	K01058	pldA; phospholipase A1/A2 [EC:3.1.1.32 3.1.1.4]	Buffington_201_003	0.12	0.00148889	1	0.12	0.00148889	0.000913729	HC	Female	25.2	50
Bacteria	Proteobacteria	Gammaproteobacteria	Enterobacterales	Enterobacteriaceae	NA	NA	ASV_81	alpha-Linolenic acid metabolism	ko00592	K01058	pldA; phospholipase A1/A2 [EC:3.1.1.32 3.1.1.4]	Buffington_201_005	0.12	0.00127219	1	0.12	0.00127219	0.000478488	HC	Female	34.5	53
Bacteria	Proteobacteria	Gammaproteobacteria	Enterobacterales	Enterobacteriaceae	NA	NA	ASV_81	alpha-Linolenic acid metabolism	ko00592	K01058	pldA; phospholipase A1/A2 [EC:3.1.1.32 3.1.1.4]	Buffington_201_008	0.12	0.0022284	1	0.12	0.0022284	0.00338505	HC	Female	35.8	54
Bacteria	Proteobacteria	Gammaproteobacteria	Enterobacterales	Enterobacteriaceae	NA	NA	ASV_81	alpha-Linolenic acid metabolism	ko00592	K01058	pldA; phospholipase A1/A2 [EC:3.1.1.32 3.1.1.4]	Buffington_201_010	2.12	0.0264834	1	2.12	0.0264834	0.016006	T2D	Female	33.5	64
Bacteria	Proteobacteria	Gammaproteobacteria	Enterobacterales	Enterobacteriaceae	NA	NA	ASV_81	alpha-Linolenic acid metabolism	ko00592	K01058	pldA; phospholipase A1/A2 [EC:3.1.1.32 3.1.1.4]	Buffington_201_013	28.62	0.517134	1	28.62	0.517134	0.122162	T2D	Male	45.4	67
Bacteria	Proteobacteria	Gammaproteobacteria	Enterobacterales	Enterobacteriaceae	NA	NA	ASV_81	alpha-Linolenic acid metabolism	ko00592	K01058	pldA; phospholipase A1/A2 [EC:3.1.1.32 3.1.1.4]	Buffington_201_014	0.5	0.0060166	1	0.5	0.0060166	0.00665159	T2D	Female	28.5	55
NA	NA	NA	NA	NA	NA	NA	ASV_99	alpha-Linolenic acid metabolism	ko00592	K01058	pldA; phospholipase A1/A2 [EC:3.1.1.32 3.1.1.4]	Buffington_201_013	73.25	1.32355	1	73.25	1.32355	0.31266	T2D	Male	45.4	67
Bacteria	Bacteroidota	Bacteroidia	Bacteroidales	Barnesiellaceae	Barnesiella	NA	ASV_103	alpha-Linolenic acid metabolism	ko00592	K01058	pldA; phospholipase A1/A2 [EC:3.1.1.32 3.1.1.4]	Buffington_201_001	69.75	0.866436	1	69.75	0.866436	0.101068	T2D	Male	31.8	57
Bacteria	Bacteroidota	Bacteroidia	Bacteroidales	Barnesiellaceae	Barnesiella	NA	ASV_103	alpha-Linolenic acid metabolism	ko00592	K01058	pldA; phospholipase A1/A2 [EC:3.1.1.32 3.1.1.4]	Buffington_201_002	0.25	0.00406211	1	0.25	0.00406211	0.00255545	T2D	Male	39.5	59
Bacteria	Bacteroidota	Bacteroidia	Bacteroidales	Barnesiellaceae	Barnesiella	NA	ASV_103	alpha-Linolenic acid metabolism	ko00592	K01058	pldA; phospholipase A1/A2 [EC:3.1.1.32 3.1.1.4]	Buffington_201_011	0.5	0.00611088	1	0.5	0.00611088	0.00229326	HC	Female	25	59
Bacteria	Bacteroidota	Bacteroidia	Bacteroidales	Marinifilaceae	Butyricimonas	NA	ASV_133	alpha-Linolenic acid metabolism	ko00592	K01058	pldA; phospholipase A1/A2 [EC:3.1.1.32 3.1.1.4]	Buffington_201_005	191	2.02489	1	191	2.02489	0.761593	HC	Female	34.5	53
Bacteria	Bacteroidota	Bacteroidia	Bacteroidales	Marinifilaceae	Butyricimonas	NA	ASV_133	alpha-Linolenic acid metabolism	ko00592	K01058	pldA; phospholipase A1/A2 [EC:3.1.1.32 3.1.1.4]	Buffington_201_011	25	0.305544	1	25	0.305544	0.114663	HC	Female	25	59
Bacteria	Bacteroidota	Bacteroidia	Bacteroidales	Marinifilaceae	Butyricimonas	NA	ASV_133	alpha-Linolenic acid metabolism	ko00592	K01058	pldA; phospholipase A1/A2 [EC:3.1.1.32 3.1.1.4]	Buffington_201_013	3	0.0542069	1	3	0.0542069	0.0128052	T2D	Male	45.4	67
Bacteria	Bacteroidota	Bacteroidia	Bacteroidales	Barnesiellaceae	Barnesiella	NA	ASV_155	alpha-Linolenic acid metabolism	ko00592	K01058	pldA; phospholipase A1/A2 [EC:3.1.1.32 3.1.1.4]	Buffington_201_002	2.5	0.0406211	1	2.5	0.0406211	0.0255545	T2D	Male	39.5	59
Bacteria	Bacteroidota	Bacteroidia	Bacteroidales	Barnesiellaceae	Barnesiella	NA	ASV_155	alpha-Linolenic acid metabolism	ko00592	K01058	pldA; phospholipase A1/A2 [EC:3.1.1.32 3.1.1.4]	Buffington_201_006	36.75	0.472121	1	36.75	0.472121	0.0455362	T2D	Female	28.7	62
Bacteria	Bacteroidota	Bacteroidia	Bacteroidales	NA	NA	NA	ASV_157	alpha-Linolenic acid metabolism	ko00592	K01058	pldA; phospholipase A1/A2 [EC:3.1.1.32 3.1.1.4]	Buffington_201_011	39	0.476649	1	39	0.476649	0.178874	HC	Female	25	59
Bacteria	Bacteroidota	Bacteroidia	Bacteroidales	Barnesiellaceae	Barnesiella	NA	ASV_169	alpha-Linolenic acid metabolism	ko00592	K01058	pldA; phospholipase A1/A2 [EC:3.1.1.32 3.1.1.4]	Buffington_201_001	0.25	0.00310551	1	0.25	0.00310551	0.000362251	T2D	Male	31.8	57
Bacteria	Bacteroidota	Bacteroidia	Bacteroidales	Barnesiellaceae	Barnesiella	NA	ASV_169	alpha-Linolenic acid metabolism	ko00592	K01058	pldA; phospholipase A1/A2 [EC:3.1.1.32 3.1.1.4]	Buffington_201_006	0.5	0.00642342	1	0.5	0.00642342	0.00061954	T2D	Female	28.7	62
Bacteria	Bacteroidota	Bacteroidia	Bacteroidales	Barnesiellaceae	Barnesiella	NA	ASV_169	alpha-Linolenic acid metabolism	ko00592	K01058	pldA; phospholipase A1/A2 [EC:3.1.1.32 3.1.1.4]	Buffington_201_011	33.25	0.406373	1	33.25	0.406373	0.152502	HC	Female	25	59
Bacteria	Bacteroidota	Bacteroidia	Bacteroidales	Marinifilaceae	Butyricimonas	NA	ASV_198	alpha-Linolenic acid metabolism	ko00592	K01058	pldA; phospholipase A1/A2 [EC:3.1.1.32 3.1.1.4]	Buffington_201_001	5	0.0621101	1	5	0.0621101	0.00724501	T2D	Male	31.8	57
Bacteria	Bacteroidota	Bacteroidia	Bacteroidales	Marinifilaceae	Butyricimonas	NA	ASV_198	alpha-Linolenic acid metabolism	ko00592	K01058	pldA; phospholipase A1/A2 [EC:3.1.1.32 3.1.1.4]	Buffington_201_002	40	0.649937	1	40	0.649937	0.408873	T2D	Male	39.5	59
Bacteria	Bacteroidota	Bacteroidia	Bacteroidales	Marinifilaceae	Butyricimonas	NA	ASV_198	alpha-Linolenic acid metabolism	ko00592	K01058	pldA; phospholipase A1/A2 [EC:3.1.1.32 3.1.1.4]	Buffington_201_003	10	0.124074	1	10	0.124074	0.0761441	HC	Female	25.2	50
Bacteria	Bacteroidota	Bacteroidia	Bacteroidales	Marinifilaceae	Butyricimonas	NA	ASV_198	alpha-Linolenic acid metabolism	ko00592	K01058	pldA; phospholipase A1/A2 [EC:3.1.1.32 3.1.1.4]	Buffington_201_006	27	0.346864	1	27	0.346864	0.0334552	T2D	Female	28.7	62
Bacteria	Bacteroidota	Bacteroidia	Bacteroidales	Marinifilaceae	Butyricimonas	NA	ASV_198	alpha-Linolenic acid metabolism	ko00592	K01058	pldA; phospholipase A1/A2 [EC:3.1.1.32 3.1.1.4]	Buffington_201_009	23	0.39725	1	23	0.39725	0.232112	HC	Female	21.1	56
Bacteria	Bacteroidota	Bacteroidia	Bacteroidales	Marinifilaceae	Butyricimonas	NA	ASV_242	alpha-Linolenic acid metabolism	ko00592	K01058	pldA; phospholipase A1/A2 [EC:3.1.1.32 3.1.1.4]	Buffington_201_011	57	0.69664	1	57	0.69664	0.261432	HC	Female	25	59
Bacteria	Bacteroidota	Bacteroidia	Bacteroidales	Marinifilaceae	Butyricimonas	NA	ASV_242	alpha-Linolenic acid metabolism	ko00592	K01058	pldA; phospholipase A1/A2 [EC:3.1.1.32 3.1.1.4]	Buffington_201_013	2	0.0361379	1	2	0.0361379	0.00853679	T2D	Male	45.4	67
Bacteria	Bacteroidota	Bacteroidia	Bacteroidales	Barnesiellaceae	Barnesiella	NA	ASV_278	alpha-Linolenic acid metabolism	ko00592	K01058	pldA; phospholipase A1/A2 [EC:3.1.1.32 3.1.1.4]	Buffington_201_005	11	0.116617	1	11	0.116617	0.0438614	HC	Female	34.5	53
Bacteria	Bacteroidota	Bacteroidia	Bacteroidales	Barnesiellaceae	Barnesiella	NA	ASV_278	alpha-Linolenic acid metabolism	ko00592	K01058	pldA; phospholipase A1/A2 [EC:3.1.1.32 3.1.1.4]	Buffington_201_006	0.25	0.00321171	1	0.25	0.00321171	0.00030977	T2D	Female	28.7	62
Bacteria	Bacteroidota	Bacteroidia	Bacteroidales	Rikenellaceae	Alistipes	NA	ASV_287	alpha-Linolenic acid metabolism	ko00592	K01058	pldA; phospholipase A1/A2 [EC:3.1.1.32 3.1.1.4]	Buffington_201_001	9	0.111798	1	9	0.111798	0.013041	T2D	Male	31.8	57
Bacteria	Bacteroidota	Bacteroidia	Bacteroidales	Rikenellaceae	Alistipes	NA	ASV_287	alpha-Linolenic acid metabolism	ko00592	K01058	pldA; phospholipase A1/A2 [EC:3.1.1.32 3.1.1.4]	Buffington_201_003	24	0.297779	1	24	0.297779	0.182746	HC	Female	25.2	50
Bacteria	Bacteroidota	Bacteroidia	Bacteroidales	Rikenellaceae	Alistipes	NA	ASV_287	alpha-Linolenic acid metabolism	ko00592	K01058	pldA; phospholipase A1/A2 [EC:3.1.1.32 3.1.1.4]	Buffington_201_009	2	0.0345435	1	2	0.0345435	0.0201837	HC	Female	21.1	56
Bacteria	Bacteroidota	Bacteroidia	Bacteroidales	Rikenellaceae	Alistipes	NA	ASV_287	alpha-Linolenic acid metabolism	ko00592	K01058	pldA; phospholipase A1/A2 [EC:3.1.1.32 3.1.1.4]	Buffington_201_010	7	0.0874453	1	7	0.0874453	0.0528501	T2D	Female	33.5	64
Bacteria	Bacteroidota	Bacteroidia	Bacteroidales	NA	NA	NA	ASV_301	alpha-Linolenic acid metabolism	ko00592	K01058	pldA; phospholipase A1/A2 [EC:3.1.1.32 3.1.1.4]	Buffington_201_001	1	0.012422	1	1	0.012422	0.001449	T2D	Male	31.8	57
Bacteria	Bacteroidota	Bacteroidia	Bacteroidales	NA	NA	NA	ASV_301	alpha-Linolenic acid metabolism	ko00592	K01058	pldA; phospholipase A1/A2 [EC:3.1.1.32 3.1.1.4]	Buffington_201_003	0.25	0.00310186	1	0.25	0.00310186	0.0019036	HC	Female	25.2	50
Bacteria	Bacteroidota	Bacteroidia	Bacteroidales	NA	NA	NA	ASV_301	alpha-Linolenic acid metabolism	ko00592	K01058	pldA; phospholipase A1/A2 [EC:3.1.1.32 3.1.1.4]	Buffington_201_005	0.25	0.00265039	1	0.25	0.00265039	0.00099685	HC	Female	34.5	53
Bacteria	Bacteroidota	Bacteroidia	Bacteroidales	NA	NA	NA	ASV_301	alpha-Linolenic acid metabolism	ko00592	K01058	pldA; phospholipase A1/A2 [EC:3.1.1.32 3.1.1.4]	Buffington_201_007	2.25	0.0237563	1	2.25	0.0237563	0.0215146	HC	Male	25.8	52
Bacteria	Bacteroidota	Bacteroidia	Bacteroidales	NA	NA	NA	ASV_301	alpha-Linolenic acid metabolism	ko00592	K01058	pldA; phospholipase A1/A2 [EC:3.1.1.32 3.1.1.4]	Buffington_201_009	0.5	0.00863588	1	0.5	0.00863588	0.00504592	HC	Female	21.1	56
Bacteria	Bacteroidota	Bacteroidia	Bacteroidales	NA	NA	NA	ASV_301	alpha-Linolenic acid metabolism	ko00592	K01058	pldA; phospholipase A1/A2 [EC:3.1.1.32 3.1.1.4]	Buffington_201_011	0.25	0.00305544	1	0.25	0.00305544	0.00114663	HC	Female	25	59
Bacteria	Bacteroidota	Bacteroidia	Bacteroidales	NA	NA	NA	ASV_301	alpha-Linolenic acid metabolism	ko00592	K01058	pldA; phospholipase A1/A2 [EC:3.1.1.32 3.1.1.4]	Buffington_201_014	5	0.060166	1	5	0.060166	0.0665159	T2D	Female	28.5	55
Bacteria	Bacteroidota	Bacteroidia	Bacteroidales	Marinifilaceae	Butyricimonas	NA	ASV_315	alpha-Linolenic acid metabolism	ko00592	K01058	pldA; phospholipase A1/A2 [EC:3.1.1.32 3.1.1.4]	Buffington_201_001	4	0.0496881	1	4	0.0496881	0.00579601	T2D	Male	31.8	57
Bacteria	Bacteroidota	Bacteroidia	Bacteroidales	Marinifilaceae	Butyricimonas	NA	ASV_315	alpha-Linolenic acid metabolism	ko00592	K01058	pldA; phospholipase A1/A2 [EC:3.1.1.32 3.1.1.4]	Buffington_201_003	15	0.186112	1	15	0.186112	0.114216	HC	Female	25.2	50
Bacteria	Bacteroidota	Bacteroidia	Bacteroidales	Marinifilaceae	Butyricimonas	NA	ASV_315	alpha-Linolenic acid metabolism	ko00592	K01058	pldA; phospholipase A1/A2 [EC:3.1.1.32 3.1.1.4]	Buffington_201_006	2	0.0256937	1	2	0.0256937	0.00247816	T2D	Female	28.7	62
Bacteria	Bacteroidota	Bacteroidia	Bacteroidales	Marinifilaceae	Butyricimonas	NA	ASV_315	alpha-Linolenic acid metabolism	ko00592	K01058	pldA; phospholipase A1/A2 [EC:3.1.1.32 3.1.1.4]	Buffington_201_008	2	0.03714	1	2	0.03714	0.0564175	HC	Female	35.8	54
Bacteria	Bacteroidota	Bacteroidia	Bacteroidales	Marinifilaceae	Butyricimonas	NA	ASV_315	alpha-Linolenic acid metabolism	ko00592	K01058	pldA; phospholipase A1/A2 [EC:3.1.1.32 3.1.1.4]	Buffington_201_009	9	0.155446	1	9	0.155446	0.0908265	HC	Female	21.1	56
Bacteria	Proteobacteria	Gammaproteobacteria	Enterobacterales	Morganellaceae	NA	NA	ASV_319	alpha-Linolenic acid metabolism	ko00592	K01058	pldA; phospholipase A1/A2 [EC:3.1.1.32 3.1.1.4]	Buffington_201_002	31	0.503701	1	31	0.503701	0.316876	T2D	Male	39.5	59
Bacteria	Bacteroidota	Bacteroidia	Bacteroidales	Marinifilaceae	Odoribacter	NA	ASV_331	alpha-Linolenic acid metabolism	ko00592	K01058	pldA; phospholipase A1/A2 [EC:3.1.1.32 3.1.1.4]	Buffington_201_001	9	0.111798	1	9	0.111798	0.013041	T2D	Male	31.8	57
Bacteria	Bacteroidota	Bacteroidia	Bacteroidales	Rikenellaceae	Alistipes	NA	ASV_364	alpha-Linolenic acid metabolism	ko00592	K01058	pldA; phospholipase A1/A2 [EC:3.1.1.32 3.1.1.4]	Buffington_201_007	10	0.105584	1	10	0.105584	0.0956206	HC	Male	25.8	52
Bacteria	Bacteroidota	Bacteroidia	Bacteroidales	Rikenellaceae	Alistipes	NA	ASV_364	alpha-Linolenic acid metabolism	ko00592	K01058	pldA; phospholipase A1/A2 [EC:3.1.1.32 3.1.1.4]	Buffington_201_009	10	0.172718	1	10	0.172718	0.100918	HC	Female	21.1	56
Bacteria	Bacteroidota	Bacteroidia	Bacteroidales	Rikenellaceae	Alistipes	NA	ASV_364	alpha-Linolenic acid metabolism	ko00592	K01058	pldA; phospholipase A1/A2 [EC:3.1.1.32 3.1.1.4]	Buffington_201_011	2	0.0244435	1	2	0.0244435	0.00917305	HC	Female	25	59
Bacteria	Bacteroidota	Bacteroidia	Bacteroidales	Marinifilaceae	Odoribacter	NA	ASV_381	alpha-Linolenic acid metabolism	ko00592	K01058	pldA; phospholipase A1/A2 [EC:3.1.1.32 3.1.1.4]	Buffington_201_011	6.33	0.0773637	1	6.33	0.0773637	0.0290327	HC	Female	25	59
Bacteria	Bacteroidota	Bacteroidia	Bacteroidales	Marinifilaceae	Butyricimonas	NA	ASV_386	alpha-Linolenic acid metabolism	ko00592	K01058	pldA; phospholipase A1/A2 [EC:3.1.1.32 3.1.1.4]	Buffington_201_001	17	0.211174	1	17	0.211174	0.024633	T2D	Male	31.8	57
Bacteria	Bacteroidota	Bacteroidia	Bacteroidales	Tannerellaceae	Parabacteroides	NA	ASV_403	alpha-Linolenic acid metabolism	ko00592	K01058	pldA; phospholipase A1/A2 [EC:3.1.1.32 3.1.1.4]	Buffington_201_001	0.25	0.00310551	1	0.25	0.00310551	0.000362251	T2D	Male	31.8	57
Bacteria	Bacteroidota	Bacteroidia	Bacteroidales	Tannerellaceae	Parabacteroides	NA	ASV_403	alpha-Linolenic acid metabolism	ko00592	K01058	pldA; phospholipase A1/A2 [EC:3.1.1.32 3.1.1.4]	Buffington_201_003	0.25	0.00310186	1	0.25	0.00310186	0.0019036	HC	Female	25.2	50
Bacteria	Bacteroidota	Bacteroidia	Bacteroidales	Tannerellaceae	Parabacteroides	NA	ASV_403	alpha-Linolenic acid metabolism	ko00592	K01058	pldA; phospholipase A1/A2 [EC:3.1.1.32 3.1.1.4]	Buffington_201_009	3.25	0.0561332	1	3.25	0.0561332	0.0327985	HC	Female	21.1	56
Bacteria	Bacteroidota	Bacteroidia	Bacteroidales	Marinifilaceae	Sanguibacteroides	NA	ASV_410	alpha-Linolenic acid metabolism	ko00592	K01058	pldA; phospholipase A1/A2 [EC:3.1.1.32 3.1.1.4]	Buffington_201_005	5	0.0530077	1	5	0.0530077	0.019937	HC	Female	34.5	53
Bacteria	Bacteroidota	Bacteroidia	Bacteroidales	Marinifilaceae	Sanguibacteroides	NA	ASV_410	alpha-Linolenic acid metabolism	ko00592	K01058	pldA; phospholipase A1/A2 [EC:3.1.1.32 3.1.1.4]	Buffington_201_013	9	0.162621	1	9	0.162621	0.0384156	T2D	Male	45.4	67
Bacteria	Bacteroidota	Bacteroidia	Bacteroidales	NA	NA	NA	ASV_421	alpha-Linolenic acid metabolism	ko00592	K01058	pldA; phospholipase A1/A2 [EC:3.1.1.32 3.1.1.4]	Buffington_201_011	3.25	0.0397207	1	3.25	0.0397207	0.0149062	HC	Female	25	59
Bacteria	Bacteroidota	Bacteroidia	Bacteroidales	NA	NA	NA	ASV_422	alpha-Linolenic acid metabolism	ko00592	K01058	pldA; phospholipase A1/A2 [EC:3.1.1.32 3.1.1.4]	Buffington_201_007	3	0.0316751	1	3	0.0316751	0.0286862	HC	Male	25.8	52
Bacteria	Bacteroidota	Bacteroidia	Bacteroidales	Tannerellaceae	Parabacteroides	NA	ASV_436	alpha-Linolenic acid metabolism	ko00592	K01058	pldA; phospholipase A1/A2 [EC:3.1.1.32 3.1.1.4]	Buffington_201_007	1	0.0105584	1	1	0.0105584	0.00956206	HC	Male	25.8	52
Bacteria	Bacteroidota	Bacteroidia	Bacteroidales	Tannerellaceae	Parabacteroides	NA	ASV_436	alpha-Linolenic acid metabolism	ko00592	K01058	pldA; phospholipase A1/A2 [EC:3.1.1.32 3.1.1.4]	Buffington_201_009	1	0.0172718	1	1	0.0172718	0.0100918	HC	Female	21.1	56
Bacteria	Bacteroidota	Bacteroidia	Bacteroidales	Tannerellaceae	Parabacteroides	NA	ASV_436	alpha-Linolenic acid metabolism	ko00592	K01058	pldA; phospholipase A1/A2 [EC:3.1.1.32 3.1.1.4]	Buffington_201_011	9	0.109996	1	9	0.109996	0.0412787	HC	Female	25	59
Bacteria	Bacteroidota	Bacteroidia	Bacteroidales	Rikenellaceae	Alistipes	NA	ASV_476	alpha-Linolenic acid metabolism	ko00592	K01058	pldA; phospholipase A1/A2 [EC:3.1.1.32 3.1.1.4]	Buffington_201_009	4	0.069087	1	4	0.069087	0.0403673	HC	Female	21.1	56
Bacteria	Bacteroidota	Bacteroidia	Bacteroidales	Rikenellaceae	Alistipes	NA	ASV_476	alpha-Linolenic acid metabolism	ko00592	K01058	pldA; phospholipase A1/A2 [EC:3.1.1.32 3.1.1.4]	Buffington_201_011	2	0.0244435	1	2	0.0244435	0.00917305	HC	Female	25	59
Bacteria	Campilobacterota	Campylobacteria	Campylobacterales	Campylobacteraceae	Campylobacter	NA	ASV_496	alpha-Linolenic acid metabolism	ko00592	K01058	pldA; phospholipase A1/A2 [EC:3.1.1.32 3.1.1.4]	Buffington_201_001	1	0.012422	1	1	0.012422	0.001449	T2D	Male	31.8	57
Bacteria	Campilobacterota	Campylobacteria	Campylobacterales	Campylobacteraceae	Campylobacter	NA	ASV_496	alpha-Linolenic acid metabolism	ko00592	K01058	pldA; phospholipase A1/A2 [EC:3.1.1.32 3.1.1.4]	Buffington_201_002	1	0.0162484	1	1	0.0162484	0.0102218	T2D	Male	39.5	59
Bacteria	Campilobacterota	Campylobacteria	Campylobacterales	Campylobacteraceae	Campylobacter	NA	ASV_496	alpha-Linolenic acid metabolism	ko00592	K01058	pldA; phospholipase A1/A2 [EC:3.1.1.32 3.1.1.4]	Buffington_201_003	2	0.0248149	1	2	0.0248149	0.0152288	HC	Female	25.2	50
Bacteria	Bacteroidota	Bacteroidia	Bacteroidales	Marinifilaceae	Odoribacter	NA	ASV_520	alpha-Linolenic acid metabolism	ko00592	K01058	pldA; phospholipase A1/A2 [EC:3.1.1.32 3.1.1.4]	Buffington_201_007	1	0.0105584	1	1	0.0105584	0.00956206	HC	Male	25.8	52
Bacteria	Firmicutes	Bacilli	Lactobacillales	Streptococcaceae	Streptococcus	NA	ASV_28	Staphylococcus aureus infection	ko05150	K03367	dltA; D-alanine--poly(phosphoribitol) ligase subunit 1 [EC:6.1.1.13]	Buffington_201_002	11.8	0.191731	1	11.8	0.191731	0.0124356	T2D	Male	39.5	59
Bacteria	Firmicutes	Bacilli	Lactobacillales	Streptococcaceae	Streptococcus	NA	ASV_28	Staphylococcus aureus infection	ko05150	K03367	dltA; D-alanine--poly(phosphoribitol) ligase subunit 1 [EC:6.1.1.13]	Buffington_201_003	2.2	0.0272964	1	2.2	0.0272964	0.0620592	HC	Female	25.2	50
Bacteria	Firmicutes	Bacilli	Lactobacillales	Streptococcaceae	Streptococcus	NA	ASV_28	Staphylococcus aureus infection	ko05150	K03367	dltA; D-alanine--poly(phosphoribitol) ligase subunit 1 [EC:6.1.1.13]	Buffington_201_005	7.8	0.082692	1	7.8	0.082692	0.207723	HC	Female	34.5	53
Bacteria	Firmicutes	Bacilli	Lactobacillales	Streptococcaceae	Streptococcus	NA	ASV_28	Staphylococcus aureus infection	ko05150	K03367	dltA; D-alanine--poly(phosphoribitol) ligase subunit 1 [EC:6.1.1.13]	Buffington_201_006	52	0.668035	1	52	0.668035	0.605003	T2D	Female	28.7	62
Bacteria	Firmicutes	Bacilli	Lactobacillales	Streptococcaceae	Streptococcus	NA	ASV_28	Staphylococcus aureus infection	ko05150	K03367	dltA; D-alanine--poly(phosphoribitol) ligase subunit 1 [EC:6.1.1.13]	Buffington_201_007	4	0.0422335	1	4	0.0422335	0.106667	HC	Male	25.8	52
Bacteria	Firmicutes	Bacilli	Lactobacillales	Streptococcaceae	Streptococcus	NA	ASV_28	Staphylococcus aureus infection	ko05150	K03367	dltA; D-alanine--poly(phosphoribitol) ligase subunit 1 [EC:6.1.1.13]	Buffington_201_008	18.2	0.337974	1	18.2	0.337974	0.370295	HC	Female	35.8	54
Bacteria	Firmicutes	Bacilli	Lactobacillales	Streptococcaceae	Streptococcus	NA	ASV_28	Staphylococcus aureus infection	ko05150	K03367	dltA; D-alanine--poly(phosphoribitol) ligase subunit 1 [EC:6.1.1.13]	Buffington_201_009	1.8	0.0310892	1	1.8	0.0310892	0.0563028	HC	Female	21.1	56
Bacteria	Firmicutes	Bacilli	Lactobacillales	Streptococcaceae	Streptococcus	NA	ASV_28	Staphylococcus aureus infection	ko05150	K03367	dltA; D-alanine--poly(phosphoribitol) ligase subunit 1 [EC:6.1.1.13]	Buffington_201_010	43	0.537164	1	43	0.537164	0.130886	T2D	Female	33.5	64
Bacteria	Firmicutes	Bacilli	Lactobacillales	Streptococcaceae	Streptococcus	NA	ASV_28	Staphylococcus aureus infection	ko05150	K03367	dltA; D-alanine--poly(phosphoribitol) ligase subunit 1 [EC:6.1.1.13]	Buffington_201_013	23.2	0.4192	1	23.2	0.4192	0.14561	T2D	Male	45.4	67
Bacteria	Firmicutes	Bacilli	Lactobacillales	Streptococcaceae	Streptococcus	NA	ASV_28	Staphylococcus aureus infection	ko05150	K03367	dltA; D-alanine--poly(phosphoribitol) ligase subunit 1 [EC:6.1.1.13]	Buffington_201_014	11.4	0.137179	1	11.4	0.137179	0.0669289	T2D	Female	28.5	55
Bacteria	Firmicutes	Bacilli	Lactobacillales	Lactobacillaceae	Lactobacillus	NA	ASV_54	Staphylococcus aureus infection	ko05150	K03367	dltA; D-alanine--poly(phosphoribitol) ligase subunit 1 [EC:6.1.1.13]	Buffington_201_002	561	9.11537	1	561	9.11537	0.591217	T2D	Male	39.5	59
Bacteria	Firmicutes	Bacilli	Lactobacillales	Lactobacillaceae	Lactobacillus	NA	ASV_54	Staphylococcus aureus infection	ko05150	K03367	dltA; D-alanine--poly(phosphoribitol) ligase subunit 1 [EC:6.1.1.13]	Buffington_201_014	2	0.0240664	1	2	0.0240664	0.0117419	T2D	Female	28.5	55
Bacteria	Firmicutes	Bacilli	Lactobacillales	Leuconostocaceae	Weissella	NA	ASV_86	Staphylococcus aureus infection	ko05150	K03367	dltA; D-alanine--poly(phosphoribitol) ligase subunit 1 [EC:6.1.1.13]	Buffington_201_002	5.12	0.083192	1	5.12	0.083192	0.00539578	T2D	Male	39.5	59
Bacteria	Firmicutes	Bacilli	Lactobacillales	Leuconostocaceae	Weissella	NA	ASV_86	Staphylococcus aureus infection	ko05150	K03367	dltA; D-alanine--poly(phosphoribitol) ligase subunit 1 [EC:6.1.1.13]	Buffington_201_003	1.25	0.0155093	1	1.25	0.0155093	0.0352609	HC	Female	25.2	50
Bacteria	Firmicutes	Bacilli	Lactobacillales	Leuconostocaceae	Weissella	NA	ASV_86	Staphylococcus aureus infection	ko05150	K03367	dltA; D-alanine--poly(phosphoribitol) ligase subunit 1 [EC:6.1.1.13]	Buffington_201_013	38.38	0.693487	1	38.38	0.693487	0.240884	T2D	Male	45.4	67
Bacteria	Firmicutes	Clostridia	Peptostreptococcales-Tissierellales	Peptostreptococcaceae	NA	NA	ASV_111	Staphylococcus aureus infection	ko05150	K03367	dltA; D-alanine--poly(phosphoribitol) ligase subunit 1 [EC:6.1.1.13]	Buffington_201_001	0.75	0.00931652	1	0.75	0.00931652	0.00244499	T2D	Male	31.8	57
Bacteria	Firmicutes	Clostridia	Peptostreptococcales-Tissierellales	Peptostreptococcaceae	NA	NA	ASV_111	Staphylococcus aureus infection	ko05150	K03367	dltA; D-alanine--poly(phosphoribitol) ligase subunit 1 [EC:6.1.1.13]	Buffington_201_003	1	0.0124074	1	1	0.0124074	0.0282087	HC	Female	25.2	50
Bacteria	Firmicutes	Clostridia	Peptostreptococcales-Tissierellales	Peptostreptococcaceae	NA	NA	ASV_111	Staphylococcus aureus infection	ko05150	K03367	dltA; D-alanine--poly(phosphoribitol) ligase subunit 1 [EC:6.1.1.13]	Buffington_201_005	5.25	0.0556581	1	5.25	0.0556581	0.139814	HC	Female	34.5	53
Bacteria	Firmicutes	Clostridia	Peptostreptococcales-Tissierellales	Peptostreptococcaceae	NA	NA	ASV_111	Staphylococcus aureus infection	ko05150	K03367	dltA; D-alanine--poly(phosphoribitol) ligase subunit 1 [EC:6.1.1.13]	Buffington_201_006	7.75	0.099563	1	7.75	0.099563	0.0901687	T2D	Female	28.7	62
Bacteria	Firmicutes	Clostridia	Peptostreptococcales-Tissierellales	Peptostreptococcaceae	NA	NA	ASV_111	Staphylococcus aureus infection	ko05150	K03367	dltA; D-alanine--poly(phosphoribitol) ligase subunit 1 [EC:6.1.1.13]	Buffington_201_008	4.75	0.0882075	1	4.75	0.0882075	0.0966429	HC	Female	35.8	54
Bacteria	Firmicutes	Clostridia	Peptostreptococcales-Tissierellales	Peptostreptococcaceae	NA	NA	ASV_111	Staphylococcus aureus infection	ko05150	K03367	dltA; D-alanine--poly(phosphoribitol) ligase subunit 1 [EC:6.1.1.13]	Buffington_201_010	3	0.0374766	1	3	0.0374766	0.00913159	T2D	Female	33.5	64
Bacteria	Firmicutes	Clostridia	Peptostreptococcales-Tissierellales	Peptostreptococcaceae	NA	NA	ASV_111	Staphylococcus aureus infection	ko05150	K03367	dltA; D-alanine--poly(phosphoribitol) ligase subunit 1 [EC:6.1.1.13]	Buffington_201_011	39.5	0.482759	1	39.5	0.482759	0.722517	HC	Female	25	59
Bacteria	Firmicutes	Clostridia	Peptostreptococcales-Tissierellales	Peptostreptococcaceae	NA	NA	ASV_111	Staphylococcus aureus infection	ko05150	K03367	dltA; D-alanine--poly(phosphoribitol) ligase subunit 1 [EC:6.1.1.13]	Buffington_201_013	5.25	0.0948621	1	5.25	0.0948621	0.0329505	T2D	Male	45.4	67
Bacteria	NA	NA	NA	NA	NA	NA	ASV_127	Staphylococcus aureus infection	ko05150	K03367	dltA; D-alanine--poly(phosphoribitol) ligase subunit 1 [EC:6.1.1.13]	Buffington_201_001	111	1.37884	1	111	1.37884	0.361858	T2D	Male	31.8	57
Bacteria	NA	NA	NA	NA	NA	NA	ASV_127	Staphylococcus aureus infection	ko05150	K03367	dltA; D-alanine--poly(phosphoribitol) ligase subunit 1 [EC:6.1.1.13]	Buffington_201_003	6	0.0744446	1	6	0.0744446	0.169252	HC	Female	25.2	50
Bacteria	NA	NA	NA	NA	NA	NA	ASV_127	Staphylococcus aureus infection	ko05150	K03367	dltA; D-alanine--poly(phosphoribitol) ligase subunit 1 [EC:6.1.1.13]	Buffington_201_005	0.5	0.00530077	1	0.5	0.00530077	0.0133156	HC	Female	34.5	53
Bacteria	Firmicutes	Bacilli	Lactobacillales	Lactobacillaceae	Lactobacillus	NA	ASV_136	Staphylococcus aureus infection	ko05150	K03367	dltA; D-alanine--poly(phosphoribitol) ligase subunit 1 [EC:6.1.1.13]	Buffington_201_002	206	3.34718	1	206	3.34718	0.217096	T2D	Male	39.5	59
Bacteria	Firmicutes	Bacilli	Lactobacillales	Lactobacillaceae	Lactobacillus	NA	ASV_136	Staphylococcus aureus infection	ko05150	K03367	dltA; D-alanine--poly(phosphoribitol) ligase subunit 1 [EC:6.1.1.13]	Buffington_201_003	1	0.0124074	1	1	0.0124074	0.0282087	HC	Female	25.2	50
Bacteria	Firmicutes	Bacilli	Lactobacillales	Streptococcaceae	Streptococcus	NA	ASV_141	Staphylococcus aureus infection	ko05150	K03367	dltA; D-alanine--poly(phosphoribitol) ligase subunit 1 [EC:6.1.1.13]	Buffington_201_002	66	1.0724	1	66	1.0724	0.069555	T2D	Male	39.5	59
Bacteria	Firmicutes	Bacilli	Lactobacillales	Streptococcaceae	Streptococcus	NA	ASV_141	Staphylococcus aureus infection	ko05150	K03367	dltA; D-alanine--poly(phosphoribitol) ligase subunit 1 [EC:6.1.1.13]	Buffington_201_005	1	0.0106015	1	1	0.0106015	0.0266312	HC	Female	34.5	53
Bacteria	Firmicutes	Bacilli	Lactobacillales	Streptococcaceae	Streptococcus	NA	ASV_141	Staphylococcus aureus infection	ko05150	K03367	dltA; D-alanine--poly(phosphoribitol) ligase subunit 1 [EC:6.1.1.13]	Buffington_201_006	13	0.167009	1	13	0.167009	0.151251	T2D	Female	28.7	62
Bacteria	Firmicutes	Bacilli	Lactobacillales	Streptococcaceae	Streptococcus	NA	ASV_141	Staphylococcus aureus infection	ko05150	K03367	dltA; D-alanine--poly(phosphoribitol) ligase subunit 1 [EC:6.1.1.13]	Buffington_201_008	11	0.20427	1	11	0.20427	0.223805	HC	Female	35.8	54
Bacteria	Firmicutes	Bacilli	Lactobacillales	Streptococcaceae	Streptococcus	NA	ASV_141	Staphylococcus aureus infection	ko05150	K03367	dltA; D-alanine--poly(phosphoribitol) ligase subunit 1 [EC:6.1.1.13]	Buffington_201_009	1	0.0172718	1	1	0.0172718	0.0312793	HC	Female	21.1	56
Bacteria	Firmicutes	Bacilli	Lactobacillales	Streptococcaceae	Streptococcus	NA	ASV_141	Staphylococcus aureus infection	ko05150	K03367	dltA; D-alanine--poly(phosphoribitol) ligase subunit 1 [EC:6.1.1.13]	Buffington_201_010	49	0.612117	1	49	0.612117	0.149149	T2D	Female	33.5	64
Bacteria	Firmicutes	Bacilli	Lactobacillales	Streptococcaceae	Streptococcus	NA	ASV_141	Staphylococcus aureus infection	ko05150	K03367	dltA; D-alanine--poly(phosphoribitol) ligase subunit 1 [EC:6.1.1.13]	Buffington_201_013	41	0.740828	1	41	0.740828	0.257328	T2D	Male	45.4	67
Bacteria	Firmicutes	Bacilli	Lactobacillales	Streptococcaceae	Streptococcus	NA	ASV_141	Staphylococcus aureus infection	ko05150	K03367	dltA; D-alanine--poly(phosphoribitol) ligase subunit 1 [EC:6.1.1.13]	Buffington_201_014	3	0.0360996	1	3	0.0360996	0.0176129	T2D	Female	28.5	55
Bacteria	Firmicutes	Clostridia	Lachnospirales	Lachnospiraceae	NA	NA	ASV_146	Staphylococcus aureus infection	ko05150	K03367	dltA; D-alanine--poly(phosphoribitol) ligase subunit 1 [EC:6.1.1.13]	Buffington_201_005	2	0.0212031	1	2	0.0212031	0.0532623	HC	Female	34.5	53
Bacteria	Firmicutes	Clostridia	Lachnospirales	Lachnospiraceae	NA	NA	ASV_146	Staphylococcus aureus infection	ko05150	K03367	dltA; D-alanine--poly(phosphoribitol) ligase subunit 1 [EC:6.1.1.13]	Buffington_201_009	2	0.0345435	1	2	0.0345435	0.0625586	HC	Female	21.1	56
Bacteria	Firmicutes	Clostridia	Lachnospirales	Lachnospiraceae	NA	NA	ASV_146	Staphylococcus aureus infection	ko05150	K03367	dltA; D-alanine--poly(phosphoribitol) ligase subunit 1 [EC:6.1.1.13]	Buffington_201_010	170	2.12367	1	170	2.12367	0.517457	T2D	Female	33.5	64
Bacteria	Firmicutes	Clostridia	Peptostreptococcales-Tissierellales	Anaerovoracaceae	Mogibacterium	NA	ASV_168	Staphylococcus aureus infection	ko05150	K03367	dltA; D-alanine--poly(phosphoribitol) ligase subunit 1 [EC:6.1.1.13]	Buffington_201_001	136	1.68939	1	136	1.68939	0.443358	T2D	Male	31.8	57
Bacteria	Firmicutes	Clostridia	Lachnospirales	Lachnospiraceae	NA	NA	ASV_203	Staphylococcus aureus infection	ko05150	K03367	dltA; D-alanine--poly(phosphoribitol) ligase subunit 1 [EC:6.1.1.13]	Buffington_201_002	6	0.0974906	2	12	0.194981	0.0126464	T2D	Male	39.5	59
Bacteria	Firmicutes	Clostridia	Lachnospirales	Lachnospiraceae	NA	NA	ASV_203	Staphylococcus aureus infection	ko05150	K03367	dltA; D-alanine--poly(phosphoribitol) ligase subunit 1 [EC:6.1.1.13]	Buffington_201_003	2	0.0248149	2	4	0.0496298	0.112835	HC	Female	25.2	50
Bacteria	Firmicutes	Clostridia	Lachnospirales	Lachnospiraceae	NA	NA	ASV_203	Staphylococcus aureus infection	ko05150	K03367	dltA; D-alanine--poly(phosphoribitol) ligase subunit 1 [EC:6.1.1.13]	Buffington_201_006	2	0.0256937	2	4	0.0513873	0.0465387	T2D	Female	28.7	62
Bacteria	Firmicutes	Clostridia	Lachnospirales	Lachnospiraceae	NA	NA	ASV_203	Staphylococcus aureus infection	ko05150	K03367	dltA; D-alanine--poly(phosphoribitol) ligase subunit 1 [EC:6.1.1.13]	Buffington_201_007	5	0.0527918	2	10	0.105584	0.266667	HC	Male	25.8	52
Bacteria	Firmicutes	Clostridia	Lachnospirales	Lachnospiraceae	NA	NA	ASV_203	Staphylococcus aureus infection	ko05150	K03367	dltA; D-alanine--poly(phosphoribitol) ligase subunit 1 [EC:6.1.1.13]	Buffington_201_009	10	0.172718	2	20	0.345435	0.625586	HC	Female	21.1	56
Bacteria	Firmicutes	Clostridia	Lachnospirales	Lachnospiraceae	NA	NA	ASV_203	Staphylococcus aureus infection	ko05150	K03367	dltA; D-alanine--poly(phosphoribitol) ligase subunit 1 [EC:6.1.1.13]	Buffington_201_010	9	0.11243	2	18	0.224859	0.0547895	T2D	Female	33.5	64
Bacteria	Firmicutes	Clostridia	Lachnospirales	Lachnospiraceae	NA	NA	ASV_203	Staphylococcus aureus infection	ko05150	K03367	dltA; D-alanine--poly(phosphoribitol) ligase subunit 1 [EC:6.1.1.13]	Buffington_201_014	68	0.818258	2	136	1.63652	0.79845	T2D	Female	28.5	55
Bacteria	Actinobacteriota	Coriobacteriia	Coriobacteriales	Eggerthellaceae	Enterorhabdus	NA	ASV_217	Staphylococcus aureus infection	ko05150	K03367	dltA; D-alanine--poly(phosphoribitol) ligase subunit 1 [EC:6.1.1.13]	Buffington_201_001	33.5	0.416138	1	33.5	0.416138	0.109209	T2D	Male	31.8	57
Bacteria	Actinobacteriota	Coriobacteriia	Coriobacteriales	Eggerthellaceae	Enterorhabdus	NA	ASV_217	Staphylococcus aureus infection	ko05150	K03367	dltA; D-alanine--poly(phosphoribitol) ligase subunit 1 [EC:6.1.1.13]	Buffington_201_003	6	0.0744446	1	6	0.0744446	0.169252	HC	Female	25.2	50
Bacteria	Firmicutes	Bacilli	Lactobacillales	Lactobacillaceae	Lactobacillus	NA	ASV_229	Staphylococcus aureus infection	ko05150	K03367	dltA; D-alanine--poly(phosphoribitol) ligase subunit 1 [EC:6.1.1.13]	Buffington_201_002	69	1.12114	1	69	1.12114	0.0727165	T2D	Male	39.5	59
NA	NA	NA	NA	NA	NA	NA	ASV_263	Staphylococcus aureus infection	ko05150	K03367	dltA; D-alanine--poly(phosphoribitol) ligase subunit 1 [EC:6.1.1.13]	Buffington_201_007	15.5	0.163655	1	15.5	0.163655	0.413333	HC	Male	25.8	52
NA	NA	NA	NA	NA	NA	NA	ASV_263	Staphylococcus aureus infection	ko05150	K03367	dltA; D-alanine--poly(phosphoribitol) ligase subunit 1 [EC:6.1.1.13]	Buffington_201_011	11	0.134439	1	11	0.134439	0.201207	HC	Female	25	59
Bacteria	Actinobacteriota	Coriobacteriia	Coriobacteriales	Eggerthellaceae	Slackia	NA	ASV_266	Staphylococcus aureus infection	ko05150	K03367	dltA; D-alanine--poly(phosphoribitol) ligase subunit 1 [EC:6.1.1.13]	Buffington_201_001	2.5	0.0310551	1	2.5	0.0310551	0.00814996	T2D	Male	31.8	57
Bacteria	Actinobacteriota	Coriobacteriia	Coriobacteriales	Eggerthellaceae	Slackia	NA	ASV_266	Staphylococcus aureus infection	ko05150	K03367	dltA; D-alanine--poly(phosphoribitol) ligase subunit 1 [EC:6.1.1.13]	Buffington_201_002	5.5	0.0893664	1	5.5	0.0893664	0.00579625	T2D	Male	39.5	59
Bacteria	Actinobacteriota	Coriobacteriia	Coriobacteriales	Eggerthellaceae	Slackia	NA	ASV_266	Staphylococcus aureus infection	ko05150	K03367	dltA; D-alanine--poly(phosphoribitol) ligase subunit 1 [EC:6.1.1.13]	Buffington_201_010	18	0.224859	1	18	0.224859	0.0547895	T2D	Female	33.5	64
Bacteria	Actinobacteriota	Coriobacteriia	Coriobacteriales	Eggerthellaceae	Slackia	NA	ASV_282	Staphylococcus aureus infection	ko05150	K03367	dltA; D-alanine--poly(phosphoribitol) ligase subunit 1 [EC:6.1.1.13]	Buffington_201_001	13.5	0.167697	1	13.5	0.167697	0.0440098	T2D	Male	31.8	57
Bacteria	Actinobacteriota	Coriobacteriia	Coriobacteriales	Eggerthellaceae	Slackia	NA	ASV_282	Staphylococcus aureus infection	ko05150	K03367	dltA; D-alanine--poly(phosphoribitol) ligase subunit 1 [EC:6.1.1.13]	Buffington_201_005	6.5	0.06891	1	6.5	0.06891	0.173103	HC	Female	34.5	53
Bacteria	Actinobacteriota	Coriobacteriia	Coriobacteriales	Eggerthellaceae	Slackia	NA	ASV_282	Staphylococcus aureus infection	ko05150	K03367	dltA; D-alanine--poly(phosphoribitol) ligase subunit 1 [EC:6.1.1.13]	Buffington_201_008	1.5	0.027855	1	1.5	0.027855	0.0305188	HC	Female	35.8	54
Bacteria	Firmicutes	Clostridia	Clostridiales	Clostridiaceae	Clostridium sensu stricto 1	NA	ASV_302	Staphylococcus aureus infection	ko05150	K03367	dltA; D-alanine--poly(phosphoribitol) ligase subunit 1 [EC:6.1.1.13]	Buffington_201_014	7.6	0.0914523	1	7.6	0.0914523	0.0446193	T2D	Female	28.5	55
Bacteria	Actinobacteriota	Coriobacteriia	Coriobacteriales	Eggerthellaceae	Senegalimassilia	NA	ASV_309	Staphylococcus aureus infection	ko05150	K03367	dltA; D-alanine--poly(phosphoribitol) ligase subunit 1 [EC:6.1.1.13]	Buffington_201_001	6	0.0745321	1	6	0.0745321	0.0195599	T2D	Male	31.8	57
Bacteria	Actinobacteriota	Coriobacteriia	Coriobacteriales	Eggerthellaceae	Senegalimassilia	NA	ASV_309	Staphylococcus aureus infection	ko05150	K03367	dltA; D-alanine--poly(phosphoribitol) ligase subunit 1 [EC:6.1.1.13]	Buffington_201_005	6	0.0636093	1	6	0.0636093	0.159787	HC	Female	34.5	53
Bacteria	Actinobacteriota	Coriobacteriia	Coriobacteriales	Eggerthellaceae	Senegalimassilia	NA	ASV_309	Staphylococcus aureus infection	ko05150	K03367	dltA; D-alanine--poly(phosphoribitol) ligase subunit 1 [EC:6.1.1.13]	Buffington_201_008	5.5	0.102135	1	5.5	0.102135	0.111902	HC	Female	35.8	54
Bacteria	Firmicutes	Bacilli	Lactobacillales	Streptococcaceae	Lactococcus	NA	ASV_329	Staphylococcus aureus infection	ko05150	K03367	dltA; D-alanine--poly(phosphoribitol) ligase subunit 1 [EC:6.1.1.13]	Buffington_201_002	0.17	0.00276223	1	0.17	0.00276223	0.000179157	T2D	Male	39.5	59
Bacteria	Firmicutes	Bacilli	Lactobacillales	Streptococcaceae	Lactococcus	NA	ASV_329	Staphylococcus aureus infection	ko05150	K03367	dltA; D-alanine--poly(phosphoribitol) ligase subunit 1 [EC:6.1.1.13]	Buffington_201_009	0.17	0.0029362	1	0.17	0.0029362	0.00531749	HC	Female	21.1	56
Bacteria	Firmicutes	Bacilli	Lactobacillales	Streptococcaceae	Lactococcus	NA	ASV_329	Staphylococcus aureus infection	ko05150	K03367	dltA; D-alanine--poly(phosphoribitol) ligase subunit 1 [EC:6.1.1.13]	Buffington_201_010	0.83	0.0103685	1	0.83	0.0103685	0.00252641	T2D	Female	33.5	64
Bacteria	Firmicutes	Bacilli	Lactobacillales	Streptococcaceae	Lactococcus	NA	ASV_329	Staphylococcus aureus infection	ko05150	K03367	dltA; D-alanine--poly(phosphoribitol) ligase subunit 1 [EC:6.1.1.13]	Buffington_201_011	0.17	0.0020777	1	0.17	0.0020777	0.00310957	HC	Female	25	59
Bacteria	Firmicutes	Bacilli	Lactobacillales	Streptococcaceae	Lactococcus	NA	ASV_329	Staphylococcus aureus infection	ko05150	K03367	dltA; D-alanine--poly(phosphoribitol) ligase subunit 1 [EC:6.1.1.13]	Buffington_201_013	3	0.0542069	1	3	0.0542069	0.0188288	T2D	Male	45.4	67
Bacteria	Firmicutes	Bacilli	Lactobacillales	Streptococcaceae	Lactococcus	NA	ASV_329	Staphylococcus aureus infection	ko05150	K03367	dltA; D-alanine--poly(phosphoribitol) ligase subunit 1 [EC:6.1.1.13]	Buffington_201_014	0.33	0.00397096	1	0.33	0.00397096	0.00193742	T2D	Female	28.5	55
Bacteria	Actinobacteriota	Coriobacteriia	Coriobacteriales	Eggerthellaceae	NA	NA	ASV_342	Staphylococcus aureus infection	ko05150	K03367	dltA; D-alanine--poly(phosphoribitol) ligase subunit 1 [EC:6.1.1.13]	Buffington_201_001	0.5	0.00621101	1	0.5	0.00621101	0.00162999	T2D	Male	31.8	57
Bacteria	Actinobacteriota	Coriobacteriia	Coriobacteriales	Eggerthellaceae	NA	NA	ASV_342	Staphylococcus aureus infection	ko05150	K03367	dltA; D-alanine--poly(phosphoribitol) ligase subunit 1 [EC:6.1.1.13]	Buffington_201_003	1	0.0124074	1	1	0.0124074	0.0282087	HC	Female	25.2	50
Bacteria	Actinobacteriota	Coriobacteriia	Coriobacteriales	Eggerthellaceae	NA	NA	ASV_342	Staphylococcus aureus infection	ko05150	K03367	dltA; D-alanine--poly(phosphoribitol) ligase subunit 1 [EC:6.1.1.13]	Buffington_201_005	0.5	0.00530077	1	0.5	0.00530077	0.0133156	HC	Female	34.5	53
Bacteria	Actinobacteriota	Coriobacteriia	Coriobacteriales	Eggerthellaceae	NA	NA	ASV_342	Staphylococcus aureus infection	ko05150	K03367	dltA; D-alanine--poly(phosphoribitol) ligase subunit 1 [EC:6.1.1.13]	Buffington_201_006	2	0.0256937	1	2	0.0256937	0.0232693	T2D	Female	28.7	62
Bacteria	Actinobacteriota	Coriobacteriia	Coriobacteriales	Eggerthellaceae	NA	NA	ASV_342	Staphylococcus aureus infection	ko05150	K03367	dltA; D-alanine--poly(phosphoribitol) ligase subunit 1 [EC:6.1.1.13]	Buffington_201_007	2	0.0211167	1	2	0.0211167	0.0533333	HC	Male	25.8	52
Bacteria	Actinobacteriota	Coriobacteriia	Coriobacteriales	Eggerthellaceae	NA	NA	ASV_342	Staphylococcus aureus infection	ko05150	K03367	dltA; D-alanine--poly(phosphoribitol) ligase subunit 1 [EC:6.1.1.13]	Buffington_201_009	2	0.0345435	1	2	0.0345435	0.0625586	HC	Female	21.1	56
Bacteria	Actinobacteriota	Coriobacteriia	Coriobacteriales	Eggerthellaceae	NA	NA	ASV_342	Staphylococcus aureus infection	ko05150	K03367	dltA; D-alanine--poly(phosphoribitol) ligase subunit 1 [EC:6.1.1.13]	Buffington_201_010	2.5	0.0312305	1	2.5	0.0312305	0.00760966	T2D	Female	33.5	64
Bacteria	Actinobacteriota	Coriobacteriia	Coriobacteriales	Eggerthellaceae	NA	NA	ASV_342	Staphylococcus aureus infection	ko05150	K03367	dltA; D-alanine--poly(phosphoribitol) ligase subunit 1 [EC:6.1.1.13]	Buffington_201_011	2	0.0244435	1	2	0.0244435	0.0365831	HC	Female	25	59
Bacteria	Actinobacteriota	Coriobacteriia	Coriobacteriales	Eggerthellaceae	NA	NA	ASV_342	Staphylococcus aureus infection	ko05150	K03367	dltA; D-alanine--poly(phosphoribitol) ligase subunit 1 [EC:6.1.1.13]	Buffington_201_013	0.5	0.00903448	1	0.5	0.00903448	0.00313814	T2D	Male	45.4	67
Bacteria	Firmicutes	Bacilli	Lactobacillales	Streptococcaceae	Lactococcus	NA	ASV_344	Staphylococcus aureus infection	ko05150	K03367	dltA; D-alanine--poly(phosphoribitol) ligase subunit 1 [EC:6.1.1.13]	Buffington_201_013	26	0.469793	1	26	0.469793	0.163183	T2D	Male	45.4	67
Bacteria	Actinobacteriota	Coriobacteriia	Coriobacteriales	Eggerthellaceae	Eggerthella	NA	ASV_354	Staphylococcus aureus infection	ko05150	K03367	dltA; D-alanine--poly(phosphoribitol) ligase subunit 1 [EC:6.1.1.13]	Buffington_201_006	1	0.0128468	1	1	0.0128468	0.0116347	T2D	Female	28.7	62
Bacteria	Actinobacteriota	Coriobacteriia	Coriobacteriales	Eggerthellaceae	Eggerthella	NA	ASV_354	Staphylococcus aureus infection	ko05150	K03367	dltA; D-alanine--poly(phosphoribitol) ligase subunit 1 [EC:6.1.1.13]	Buffington_201_007	1	0.0105584	1	1	0.0105584	0.0266667	HC	Male	25.8	52
Bacteria	Actinobacteriota	Coriobacteriia	Coriobacteriales	Eggerthellaceae	Eggerthella	NA	ASV_354	Staphylococcus aureus infection	ko05150	K03367	dltA; D-alanine--poly(phosphoribitol) ligase subunit 1 [EC:6.1.1.13]	Buffington_201_009	5	0.0863588	1	5	0.0863588	0.156397	HC	Female	21.1	56
Bacteria	Actinobacteriota	Coriobacteriia	Coriobacteriales	Eggerthellaceae	Eggerthella	NA	ASV_354	Staphylococcus aureus infection	ko05150	K03367	dltA; D-alanine--poly(phosphoribitol) ligase subunit 1 [EC:6.1.1.13]	Buffington_201_010	5	0.062461	1	5	0.062461	0.0152193	T2D	Female	33.5	64
NA	NA	NA	NA	NA	NA	NA	ASV_392	Staphylococcus aureus infection	ko05150	K03367	dltA; D-alanine--poly(phosphoribitol) ligase subunit 1 [EC:6.1.1.13]	Buffington_201_010	14	0.174891	1	14	0.174891	0.0426141	T2D	Female	33.5	64
NA	NA	NA	NA	NA	NA	NA	ASV_392	Staphylococcus aureus infection	ko05150	K03367	dltA; D-alanine--poly(phosphoribitol) ligase subunit 1 [EC:6.1.1.13]	Buffington_201_011	1	0.0122218	1	1	0.0122218	0.0182916	HC	Female	25	59
NA	NA	NA	NA	NA	NA	NA	ASV_392	Staphylococcus aureus infection	ko05150	K03367	dltA; D-alanine--poly(phosphoribitol) ligase subunit 1 [EC:6.1.1.13]	Buffington_201_013	2	0.0361379	1	2	0.0361379	0.0125526	T2D	Male	45.4	67
Bacteria	Firmicutes	Bacilli	Lactobacillales	Streptococcaceae	Streptococcus	NA	ASV_395	Staphylococcus aureus infection	ko05150	K03367	dltA; D-alanine--poly(phosphoribitol) ligase subunit 1 [EC:6.1.1.13]	Buffington_201_002	3	0.0487453	1	3	0.0487453	0.00316159	T2D	Male	39.5	59
Bacteria	Firmicutes	Bacilli	Lactobacillales	Streptococcaceae	Streptococcus	NA	ASV_395	Staphylococcus aureus infection	ko05150	K03367	dltA; D-alanine--poly(phosphoribitol) ligase subunit 1 [EC:6.1.1.13]	Buffington_201_003	11	0.136482	1	11	0.136482	0.310296	HC	Female	25.2	50
Bacteria	Firmicutes	Bacilli	Lactobacillales	Streptococcaceae	Streptococcus	NA	ASV_395	Staphylococcus aureus infection	ko05150	K03367	dltA; D-alanine--poly(phosphoribitol) ligase subunit 1 [EC:6.1.1.13]	Buffington_201_008	1	0.01857	1	1	0.01857	0.0203459	HC	Female	35.8	54
Bacteria	Firmicutes	Bacilli	Lactobacillales	Streptococcaceae	Streptococcus	NA	ASV_395	Staphylococcus aureus infection	ko05150	K03367	dltA; D-alanine--poly(phosphoribitol) ligase subunit 1 [EC:6.1.1.13]	Buffington_201_010	1	0.0124922	1	1	0.0124922	0.00304386	T2D	Female	33.5	64
Bacteria	Actinobacteriota	Coriobacteriia	Coriobacteriales	Eggerthellaceae	Gordonibacter	NA	ASV_398	Staphylococcus aureus infection	ko05150	K03367	dltA; D-alanine--poly(phosphoribitol) ligase subunit 1 [EC:6.1.1.13]	Buffington_201_014	8	0.0962656	1	8	0.0962656	0.0469677	T2D	Female	28.5	55
Bacteria	Firmicutes	Clostridia	Peptostreptococcales-Tissierellales	Anaerovoracaceae	Family XIII AD3011 group	NA	ASV_402	Staphylococcus aureus infection	ko05150	K03367	dltA; D-alanine--poly(phosphoribitol) ligase subunit 1 [EC:6.1.1.13]	Buffington_201_001	1	0.012422	1	1	0.012422	0.00325998	T2D	Male	31.8	57
Bacteria	Firmicutes	Clostridia	Peptostreptococcales-Tissierellales	Anaerovoracaceae	Family XIII AD3011 group	NA	ASV_402	Staphylococcus aureus infection	ko05150	K03367	dltA; D-alanine--poly(phosphoribitol) ligase subunit 1 [EC:6.1.1.13]	Buffington_201_003	2	0.0248149	1	2	0.0248149	0.0564175	HC	Female	25.2	50
Bacteria	Firmicutes	Clostridia	Peptostreptococcales-Tissierellales	Anaerovoracaceae	Family XIII AD3011 group	NA	ASV_402	Staphylococcus aureus infection	ko05150	K03367	dltA; D-alanine--poly(phosphoribitol) ligase subunit 1 [EC:6.1.1.13]	Buffington_201_005	2	0.0212031	1	2	0.0212031	0.0532623	HC	Female	34.5	53
Bacteria	Firmicutes	Clostridia	Peptostreptococcales-Tissierellales	Anaerovoracaceae	Family XIII AD3011 group	NA	ASV_402	Staphylococcus aureus infection	ko05150	K03367	dltA; D-alanine--poly(phosphoribitol) ligase subunit 1 [EC:6.1.1.13]	Buffington_201_006	4	0.0513873	1	4	0.0513873	0.0465387	T2D	Female	28.7	62
Bacteria	Firmicutes	Clostridia	Peptostreptococcales-Tissierellales	Anaerovoracaceae	Family XIII AD3011 group	NA	ASV_402	Staphylococcus aureus infection	ko05150	K03367	dltA; D-alanine--poly(phosphoribitol) ligase subunit 1 [EC:6.1.1.13]	Buffington_201_007	1	0.0105584	1	1	0.0105584	0.0266667	HC	Male	25.8	52
Bacteria	Firmicutes	Clostridia	Peptostreptococcales-Tissierellales	Anaerovoracaceae	Family XIII AD3011 group	NA	ASV_402	Staphylococcus aureus infection	ko05150	K03367	dltA; D-alanine--poly(phosphoribitol) ligase subunit 1 [EC:6.1.1.13]	Buffington_201_010	2	0.0249844	1	2	0.0249844	0.00608772	T2D	Female	33.5	64
Bacteria	Firmicutes	Clostridia	Peptostreptococcales-Tissierellales	Anaerovoracaceae	Family XIII AD3011 group	NA	ASV_402	Staphylococcus aureus infection	ko05150	K03367	dltA; D-alanine--poly(phosphoribitol) ligase subunit 1 [EC:6.1.1.13]	Buffington_201_013	3	0.0542069	1	3	0.0542069	0.0188288	T2D	Male	45.4	67
Bacteria	Firmicutes	Clostridia	Peptostreptococcales-Tissierellales	Anaerovoracaceae	Family XIII AD3011 group	NA	ASV_407	Staphylococcus aureus infection	ko05150	K03367	dltA; D-alanine--poly(phosphoribitol) ligase subunit 1 [EC:6.1.1.13]	Buffington_201_001	2	0.024844	1	2	0.024844	0.00651997	T2D	Male	31.8	57
Bacteria	Firmicutes	Clostridia	Peptostreptococcales-Tissierellales	Anaerovoracaceae	Family XIII AD3011 group	NA	ASV_407	Staphylococcus aureus infection	ko05150	K03367	dltA; D-alanine--poly(phosphoribitol) ligase subunit 1 [EC:6.1.1.13]	Buffington_201_008	3	0.05571	1	3	0.05571	0.0610376	HC	Female	35.8	54
Bacteria	Firmicutes	Clostridia	Peptostreptococcales-Tissierellales	Anaerovoracaceae	Family XIII AD3011 group	NA	ASV_407	Staphylococcus aureus infection	ko05150	K03367	dltA; D-alanine--poly(phosphoribitol) ligase subunit 1 [EC:6.1.1.13]	Buffington_201_010	2	0.0249844	1	2	0.0249844	0.00608772	T2D	Female	33.5	64
Bacteria	Firmicutes	Clostridia	Peptostreptococcales-Tissierellales	Anaerovoracaceae	Family XIII AD3011 group	NA	ASV_407	Staphylococcus aureus infection	ko05150	K03367	dltA; D-alanine--poly(phosphoribitol) ligase subunit 1 [EC:6.1.1.13]	Buffington_201_013	7	0.126483	1	7	0.126483	0.043934	T2D	Male	45.4	67
Bacteria	Firmicutes	Bacilli	Staphylococcales	Gemellaceae	Gemella	NA	ASV_462	Staphylococcus aureus infection	ko05150	K03367	dltA; D-alanine--poly(phosphoribitol) ligase subunit 1 [EC:6.1.1.13]	Buffington_201_002	2	0.0324969	2	4	0.0649937	0.00421545	T2D	Male	39.5	59
Bacteria	Firmicutes	Bacilli	Staphylococcales	Gemellaceae	Gemella	NA	ASV_462	Staphylococcus aureus infection	ko05150	K03367	dltA; D-alanine--poly(phosphoribitol) ligase subunit 1 [EC:6.1.1.13]	Buffington_201_005	3	0.0318046	2	6	0.0636093	0.159787	HC	Female	34.5	53
Bacteria	Firmicutes	Bacilli	Staphylococcales	Gemellaceae	Gemella	NA	ASV_462	Staphylococcus aureus infection	ko05150	K03367	dltA; D-alanine--poly(phosphoribitol) ligase subunit 1 [EC:6.1.1.13]	Buffington_201_006	1	0.0128468	2	2	0.0256937	0.0232693	T2D	Female	28.7	62
Bacteria	Firmicutes	Bacilli	Staphylococcales	Gemellaceae	Gemella	NA	ASV_462	Staphylococcus aureus infection	ko05150	K03367	dltA; D-alanine--poly(phosphoribitol) ligase subunit 1 [EC:6.1.1.13]	Buffington_201_013	1	0.018069	2	2	0.0361379	0.0125526	T2D	Male	45.4	67
Bacteria	Firmicutes	Bacilli	Staphylococcales	Gemellaceae	Gemella	NA	ASV_462	Staphylococcus aureus infection	ko05150	K03367	dltA; D-alanine--poly(phosphoribitol) ligase subunit 1 [EC:6.1.1.13]	Buffington_201_014	1	0.0120332	2	2	0.0240664	0.0117419	T2D	Female	28.5	55
Bacteria	Firmicutes	Bacilli	NA	NA	NA	NA	ASV_467	Staphylococcus aureus infection	ko05150	K03367	dltA; D-alanine--poly(phosphoribitol) ligase subunit 1 [EC:6.1.1.13]	Buffington_201_002	0.8	0.0129987	1	0.8	0.0129987	0.00084309	T2D	Male	39.5	59
Bacteria	Firmicutes	Bacilli	NA	NA	NA	NA	ASV_467	Staphylococcus aureus infection	ko05150	K03367	dltA; D-alanine--poly(phosphoribitol) ligase subunit 1 [EC:6.1.1.13]	Buffington_201_006	0.2	0.00256937	1	0.2	0.00256937	0.00232693	T2D	Female	28.7	62
Bacteria	Firmicutes	Bacilli	NA	NA	NA	NA	ASV_467	Staphylococcus aureus infection	ko05150	K03367	dltA; D-alanine--poly(phosphoribitol) ligase subunit 1 [EC:6.1.1.13]	Buffington_201_008	0.2	0.003714	1	0.2	0.003714	0.00406918	HC	Female	35.8	54
Bacteria	Firmicutes	Bacilli	NA	NA	NA	NA	ASV_467	Staphylococcus aureus infection	ko05150	K03367	dltA; D-alanine--poly(phosphoribitol) ligase subunit 1 [EC:6.1.1.13]	Buffington_201_010	0.2	0.00249844	1	0.2	0.00249844	0.000608772	T2D	Female	33.5	64
Bacteria	Firmicutes	NA	NA	NA	NA	NA	ASV_487	Staphylococcus aureus infection	ko05150	K03367	dltA; D-alanine--poly(phosphoribitol) ligase subunit 1 [EC:6.1.1.13]	Buffington_201_008	4	0.07428	1	4	0.07428	0.0813835	HC	Female	35.8	54
Bacteria	Firmicutes	NA	NA	NA	NA	NA	ASV_487	Staphylococcus aureus infection	ko05150	K03367	dltA; D-alanine--poly(phosphoribitol) ligase subunit 1 [EC:6.1.1.13]	Buffington_201_011	1	0.0122218	1	1	0.0122218	0.0182916	HC	Female	25	59
Bacteria	Firmicutes	Bacilli	Lactobacillales	Leuconostocaceae	Leuconostoc	NA	ASV_490	Staphylococcus aureus infection	ko05150	K03367	dltA; D-alanine--poly(phosphoribitol) ligase subunit 1 [EC:6.1.1.13]	Buffington_201_013	5	0.0903448	1	5	0.0903448	0.0313814	T2D	Male	45.4	67
Bacteria	Firmicutes	Clostridia	Lachnospirales	Lachnospiraceae	NA	NA	ASV_502	Staphylococcus aureus infection	ko05150	K03367	dltA; D-alanine--poly(phosphoribitol) ligase subunit 1 [EC:6.1.1.13]	Buffington_201_007	4	0.0422335	1	4	0.0422335	0.106667	HC	Male	25.8	52
Bacteria	NA	NA	NA	NA	NA	NA	ASV_515	Staphylococcus aureus infection	ko05150	K03367	dltA; D-alanine--poly(phosphoribitol) ligase subunit 1 [EC:6.1.1.13]	Buffington_201_002	1.5	0.0243726	1	1.5	0.0243726	0.00158079	T2D	Male	39.5	59
Bacteria	Firmicutes	Bacilli	Lactobacillales	Lactobacillaceae	Lactobacillus	NA	ASV_516	Staphylococcus aureus infection	ko05150	K03367	dltA; D-alanine--poly(phosphoribitol) ligase subunit 1 [EC:6.1.1.13]	Buffington_201_002	3	0.0487453	1	3	0.0487453	0.00316159	T2D	Male	39.5	59
Bacteria	Firmicutes	NA	NA	NA	NA	NA	ASV_527	Staphylococcus aureus infection	ko05150	K03367	dltA; D-alanine--poly(phosphoribitol) ligase subunit 1 [EC:6.1.1.13]	Buffington_201_013	3	0.0542069	1	3	0.0542069	0.0188288	T2D	Male	45.4	67
Bacteria	Firmicutes	Bacilli	Lactobacillales	Streptococcaceae	Streptococcus	NA	ASV_28	Staphylococcus aureus infection	ko05150	K03739	dltB; membrane protein involved in D-alanine export	Buffington_201_002	11.8	0.191731	1	11.8	0.191731	0.0126353	T2D	Male	39.5	59
Bacteria	Firmicutes	Bacilli	Lactobacillales	Streptococcaceae	Streptococcus	NA	ASV_28	Staphylococcus aureus infection	ko05150	K03739	dltB; membrane protein involved in D-alanine export	Buffington_201_003	2.2	0.0272964	1	2.2	0.0272964	0.107579	HC	Female	25.2	50
Bacteria	Firmicutes	Bacilli	Lactobacillales	Streptococcaceae	Streptococcus	NA	ASV_28	Staphylococcus aureus infection	ko05150	K03739	dltB; membrane protein involved in D-alanine export	Buffington_201_005	7.8	0.082692	1	7.8	0.082692	0.370546	HC	Female	34.5	53
Bacteria	Firmicutes	Bacilli	Lactobacillales	Streptococcaceae	Streptococcus	NA	ASV_28	Staphylococcus aureus infection	ko05150	K03739	dltB; membrane protein involved in D-alanine export	Buffington_201_006	52	0.668035	1	52	0.668035	0.650407	T2D	Female	28.7	62
Bacteria	Firmicutes	Bacilli	Lactobacillales	Streptococcaceae	Streptococcus	NA	ASV_28	Staphylococcus aureus infection	ko05150	K03739	dltB; membrane protein involved in D-alanine export	Buffington_201_007	4	0.0422335	1	4	0.0422335	0.285714	HC	Male	25.8	52
Bacteria	Firmicutes	Bacilli	Lactobacillales	Streptococcaceae	Streptococcus	NA	ASV_28	Staphylococcus aureus infection	ko05150	K03739	dltB; membrane protein involved in D-alanine export	Buffington_201_008	18.2	0.337974	1	18.2	0.337974	0.431791	HC	Female	35.8	54
Bacteria	Firmicutes	Bacilli	Lactobacillales	Streptococcaceae	Streptococcus	NA	ASV_28	Staphylococcus aureus infection	ko05150	K03739	dltB; membrane protein involved in D-alanine export	Buffington_201_009	1.8	0.0310892	1	1.8	0.0310892	0.12024	HC	Female	21.1	56
Bacteria	Firmicutes	Bacilli	Lactobacillales	Streptococcaceae	Streptococcus	NA	ASV_28	Staphylococcus aureus infection	ko05150	K03739	dltB; membrane protein involved in D-alanine export	Buffington_201_010	43	0.537164	1	43	0.537164	0.146244	T2D	Female	33.5	64
Bacteria	Firmicutes	Bacilli	Lactobacillales	Streptococcaceae	Streptococcus	NA	ASV_28	Staphylococcus aureus infection	ko05150	K03739	dltB; membrane protein involved in D-alanine export	Buffington_201_013	23.2	0.4192	1	23.2	0.4192	0.146994	T2D	Male	45.4	67
Bacteria	Firmicutes	Bacilli	Lactobacillales	Streptococcaceae	Streptococcus	NA	ASV_28	Staphylococcus aureus infection	ko05150	K03739	dltB; membrane protein involved in D-alanine export	Buffington_201_014	11.4	0.137179	1	11.4	0.137179	0.11295	T2D	Female	28.5	55
Bacteria	Firmicutes	Bacilli	Lactobacillales	Lactobacillaceae	Lactobacillus	NA	ASV_54	Staphylococcus aureus infection	ko05150	K03739	dltB; membrane protein involved in D-alanine export	Buffington_201_002	561	9.11537	1	561	9.11537	0.600713	T2D	Male	39.5	59
Bacteria	Firmicutes	Bacilli	Lactobacillales	Lactobacillaceae	Lactobacillus	NA	ASV_54	Staphylococcus aureus infection	ko05150	K03739	dltB; membrane protein involved in D-alanine export	Buffington_201_014	2	0.0240664	1	2	0.0240664	0.0198157	T2D	Female	28.5	55
Bacteria	Firmicutes	Bacilli	Lactobacillales	Leuconostocaceae	Weissella	NA	ASV_86	Staphylococcus aureus infection	ko05150	K03739	dltB; membrane protein involved in D-alanine export	Buffington_201_002	5.12	0.083192	1	5.12	0.083192	0.00548244	T2D	Male	39.5	59
Bacteria	Firmicutes	Bacilli	Lactobacillales	Leuconostocaceae	Weissella	NA	ASV_86	Staphylococcus aureus infection	ko05150	K03739	dltB; membrane protein involved in D-alanine export	Buffington_201_003	1.25	0.0155093	1	1.25	0.0155093	0.0611247	HC	Female	25.2	50
Bacteria	Firmicutes	Bacilli	Lactobacillales	Leuconostocaceae	Weissella	NA	ASV_86	Staphylococcus aureus infection	ko05150	K03739	dltB; membrane protein involved in D-alanine export	Buffington_201_013	38.38	0.693487	1	38.38	0.693487	0.243173	T2D	Male	45.4	67
Bacteria	Firmicutes	Clostridia	Peptostreptococcales-Tissierellales	Peptostreptococcaceae	NA	NA	ASV_111	Staphylococcus aureus infection	ko05150	K03739	dltB; membrane protein involved in D-alanine export	Buffington_201_001	0.75	0.00931652	1	0.75	0.00931652	0.00536673	T2D	Male	31.8	57
Bacteria	Firmicutes	Clostridia	Peptostreptococcales-Tissierellales	Peptostreptococcaceae	NA	NA	ASV_111	Staphylococcus aureus infection	ko05150	K03739	dltB; membrane protein involved in D-alanine export	Buffington_201_003	1	0.0124074	1	1	0.0124074	0.0488998	HC	Female	25.2	50
Bacteria	Firmicutes	Clostridia	Peptostreptococcales-Tissierellales	Peptostreptococcaceae	NA	NA	ASV_111	Staphylococcus aureus infection	ko05150	K03739	dltB; membrane protein involved in D-alanine export	Buffington_201_005	5.25	0.0556581	1	5.25	0.0556581	0.249406	HC	Female	34.5	53
Bacteria	Firmicutes	Clostridia	Peptostreptococcales-Tissierellales	Peptostreptococcaceae	NA	NA	ASV_111	Staphylococcus aureus infection	ko05150	K03739	dltB; membrane protein involved in D-alanine export	Buffington_201_006	7.75	0.099563	1	7.75	0.099563	0.0969356	T2D	Female	28.7	62
Bacteria	Firmicutes	Clostridia	Peptostreptococcales-Tissierellales	Peptostreptococcaceae	NA	NA	ASV_111	Staphylococcus aureus infection	ko05150	K03739	dltB; membrane protein involved in D-alanine export	Buffington_201_008	4.75	0.0882075	1	4.75	0.0882075	0.112693	HC	Female	35.8	54
Bacteria	Firmicutes	Clostridia	Peptostreptococcales-Tissierellales	Peptostreptococcaceae	NA	NA	ASV_111	Staphylococcus aureus infection	ko05150	K03739	dltB; membrane protein involved in D-alanine export	Buffington_201_010	3	0.0374766	1	3	0.0374766	0.010203	T2D	Female	33.5	64
Bacteria	Firmicutes	Clostridia	Peptostreptococcales-Tissierellales	Peptostreptococcaceae	NA	NA	ASV_111	Staphylococcus aureus infection	ko05150	K03739	dltB; membrane protein involved in D-alanine export	Buffington_201_011	39.5	0.482759	1	39.5	0.482759	0.947924	HC	Female	25	59
Bacteria	Firmicutes	Clostridia	Peptostreptococcales-Tissierellales	Peptostreptococcaceae	NA	NA	ASV_111	Staphylococcus aureus infection	ko05150	K03739	dltB; membrane protein involved in D-alanine export	Buffington_201_013	5.25	0.0948621	1	5.25	0.0948621	0.0332636	T2D	Male	45.4	67
Bacteria	Firmicutes	Bacilli	Lactobacillales	Lactobacillaceae	Lactobacillus	NA	ASV_136	Staphylococcus aureus infection	ko05150	K03739	dltB; membrane protein involved in D-alanine export	Buffington_201_002	206	3.34718	1	206	3.34718	0.220583	T2D	Male	39.5	59
Bacteria	Firmicutes	Bacilli	Lactobacillales	Lactobacillaceae	Lactobacillus	NA	ASV_136	Staphylococcus aureus infection	ko05150	K03739	dltB; membrane protein involved in D-alanine export	Buffington_201_003	1	0.0124074	1	1	0.0124074	0.0488998	HC	Female	25.2	50
Bacteria	Firmicutes	Bacilli	Lactobacillales	Streptococcaceae	Streptococcus	NA	ASV_141	Staphylococcus aureus infection	ko05150	K03739	dltB; membrane protein involved in D-alanine export	Buffington_201_002	66	1.0724	1	66	1.0724	0.0706721	T2D	Male	39.5	59
Bacteria	Firmicutes	Bacilli	Lactobacillales	Streptococcaceae	Streptococcus	NA	ASV_141	Staphylococcus aureus infection	ko05150	K03739	dltB; membrane protein involved in D-alanine export	Buffington_201_005	1	0.0106015	1	1	0.0106015	0.0475059	HC	Female	34.5	53
Bacteria	Firmicutes	Bacilli	Lactobacillales	Streptococcaceae	Streptococcus	NA	ASV_141	Staphylococcus aureus infection	ko05150	K03739	dltB; membrane protein involved in D-alanine export	Buffington_201_006	13	0.167009	1	13	0.167009	0.162602	T2D	Female	28.7	62
Bacteria	Firmicutes	Bacilli	Lactobacillales	Streptococcaceae	Streptococcus	NA	ASV_141	Staphylococcus aureus infection	ko05150	K03739	dltB; membrane protein involved in D-alanine export	Buffington_201_008	11	0.20427	1	11	0.20427	0.260973	HC	Female	35.8	54
Bacteria	Firmicutes	Bacilli	Lactobacillales	Streptococcaceae	Streptococcus	NA	ASV_141	Staphylococcus aureus infection	ko05150	K03739	dltB; membrane protein involved in D-alanine export	Buffington_201_009	1	0.0172718	1	1	0.0172718	0.0668003	HC	Female	21.1	56
Bacteria	Firmicutes	Bacilli	Lactobacillales	Streptococcaceae	Streptococcus	NA	ASV_141	Staphylococcus aureus infection	ko05150	K03739	dltB; membrane protein involved in D-alanine export	Buffington_201_010	49	0.612117	1	49	0.612117	0.16665	T2D	Female	33.5	64
Bacteria	Firmicutes	Bacilli	Lactobacillales	Streptococcaceae	Streptococcus	NA	ASV_141	Staphylococcus aureus infection	ko05150	K03739	dltB; membrane protein involved in D-alanine export	Buffington_201_013	41	0.740828	1	41	0.740828	0.259773	T2D	Male	45.4	67
Bacteria	Firmicutes	Bacilli	Lactobacillales	Streptococcaceae	Streptococcus	NA	ASV_141	Staphylococcus aureus infection	ko05150	K03739	dltB; membrane protein involved in D-alanine export	Buffington_201_014	3	0.0360996	1	3	0.0360996	0.0297236	T2D	Female	28.5	55
Bacteria	Firmicutes	Clostridia	Lachnospirales	Lachnospiraceae	NA	NA	ASV_146	Staphylococcus aureus infection	ko05150	K03739	dltB; membrane protein involved in D-alanine export	Buffington_201_005	2	0.0212031	1	2	0.0212031	0.0950119	HC	Female	34.5	53
Bacteria	Firmicutes	Clostridia	Lachnospirales	Lachnospiraceae	NA	NA	ASV_146	Staphylococcus aureus infection	ko05150	K03739	dltB; membrane protein involved in D-alanine export	Buffington_201_009	2	0.0345435	1	2	0.0345435	0.133601	HC	Female	21.1	56
Bacteria	Firmicutes	Clostridia	Lachnospirales	Lachnospiraceae	NA	NA	ASV_146	Staphylococcus aureus infection	ko05150	K03739	dltB; membrane protein involved in D-alanine export	Buffington_201_010	170	2.12367	1	170	2.12367	0.578172	T2D	Female	33.5	64
Bacteria	Firmicutes	Clostridia	Peptostreptococcales-Tissierellales	Anaerovoracaceae	Mogibacterium	NA	ASV_168	Staphylococcus aureus infection	ko05150	K03739	dltB; membrane protein involved in D-alanine export	Buffington_201_001	136	1.68939	1	136	1.68939	0.973166	T2D	Male	31.8	57
Bacteria	Firmicutes	Clostridia	Lachnospirales	Lachnospiraceae	NA	NA	ASV_203	Staphylococcus aureus infection	ko05150	K03739	dltB; membrane protein involved in D-alanine export	Buffington_201_002	6	0.0974906	1	6	0.0974906	0.00642474	T2D	Male	39.5	59
Bacteria	Firmicutes	Clostridia	Lachnospirales	Lachnospiraceae	NA	NA	ASV_203	Staphylococcus aureus infection	ko05150	K03739	dltB; membrane protein involved in D-alanine export	Buffington_201_003	2	0.0248149	1	2	0.0248149	0.0977995	HC	Female	25.2	50
Bacteria	Firmicutes	Clostridia	Lachnospirales	Lachnospiraceae	NA	NA	ASV_203	Staphylococcus aureus infection	ko05150	K03739	dltB; membrane protein involved in D-alanine export	Buffington_201_006	2	0.0256937	1	2	0.0256937	0.0250156	T2D	Female	28.7	62
Bacteria	Firmicutes	Clostridia	Lachnospirales	Lachnospiraceae	NA	NA	ASV_203	Staphylococcus aureus infection	ko05150	K03739	dltB; membrane protein involved in D-alanine export	Buffington_201_007	5	0.0527918	1	5	0.0527918	0.357143	HC	Male	25.8	52
Bacteria	Firmicutes	Clostridia	Lachnospirales	Lachnospiraceae	NA	NA	ASV_203	Staphylococcus aureus infection	ko05150	K03739	dltB; membrane protein involved in D-alanine export	Buffington_201_009	10	0.172718	1	10	0.172718	0.668003	HC	Female	21.1	56
Bacteria	Firmicutes	Clostridia	Lachnospirales	Lachnospiraceae	NA	NA	ASV_203	Staphylococcus aureus infection	ko05150	K03739	dltB; membrane protein involved in D-alanine export	Buffington_201_010	9	0.11243	1	9	0.11243	0.0306091	T2D	Female	33.5	64
Bacteria	Firmicutes	Clostridia	Lachnospirales	Lachnospiraceae	NA	NA	ASV_203	Staphylococcus aureus infection	ko05150	K03739	dltB; membrane protein involved in D-alanine export	Buffington_201_014	68	0.818258	1	68	0.818258	0.673734	T2D	Female	28.5	55
Bacteria	Firmicutes	Bacilli	Lactobacillales	Lactobacillaceae	Lactobacillus	NA	ASV_229	Staphylococcus aureus infection	ko05150	K03739	dltB; membrane protein involved in D-alanine export	Buffington_201_002	69	1.12114	1	69	1.12114	0.0738845	T2D	Male	39.5	59
Bacteria	Firmicutes	Clostridia	Clostridiales	Clostridiaceae	Clostridium sensu stricto 1	NA	ASV_302	Staphylococcus aureus infection	ko05150	K03739	dltB; membrane protein involved in D-alanine export	Buffington_201_014	7.6	0.0914523	2	15.2	0.182905	0.150599	T2D	Female	28.5	55
Bacteria	Firmicutes	Bacilli	Lactobacillales	Streptococcaceae	Lactococcus	NA	ASV_329	Staphylococcus aureus infection	ko05150	K03739	dltB; membrane protein involved in D-alanine export	Buffington_201_002	0.17	0.00276223	1	0.17	0.00276223	0.000182034	T2D	Male	39.5	59
Bacteria	Firmicutes	Bacilli	Lactobacillales	Streptococcaceae	Lactococcus	NA	ASV_329	Staphylococcus aureus infection	ko05150	K03739	dltB; membrane protein involved in D-alanine export	Buffington_201_009	0.17	0.0029362	1	0.17	0.0029362	0.011356	HC	Female	21.1	56
Bacteria	Firmicutes	Bacilli	Lactobacillales	Streptococcaceae	Lactococcus	NA	ASV_329	Staphylococcus aureus infection	ko05150	K03739	dltB; membrane protein involved in D-alanine export	Buffington_201_010	0.83	0.0103685	1	0.83	0.0103685	0.00282284	T2D	Female	33.5	64
Bacteria	Firmicutes	Bacilli	Lactobacillales	Streptococcaceae	Lactococcus	NA	ASV_329	Staphylococcus aureus infection	ko05150	K03739	dltB; membrane protein involved in D-alanine export	Buffington_201_011	0.17	0.0020777	1	0.17	0.0020777	0.00407967	HC	Female	25	59
Bacteria	Firmicutes	Bacilli	Lactobacillales	Streptococcaceae	Lactococcus	NA	ASV_329	Staphylococcus aureus infection	ko05150	K03739	dltB; membrane protein involved in D-alanine export	Buffington_201_013	3	0.0542069	1	3	0.0542069	0.0190078	T2D	Male	45.4	67
Bacteria	Firmicutes	Bacilli	Lactobacillales	Streptococcaceae	Lactococcus	NA	ASV_329	Staphylococcus aureus infection	ko05150	K03739	dltB; membrane protein involved in D-alanine export	Buffington_201_014	0.33	0.00397096	1	0.33	0.00397096	0.00326959	T2D	Female	28.5	55
Bacteria	Firmicutes	Bacilli	Lactobacillales	Streptococcaceae	Lactococcus	NA	ASV_344	Staphylococcus aureus infection	ko05150	K03739	dltB; membrane protein involved in D-alanine export	Buffington_201_013	26	0.469793	1	26	0.469793	0.164734	T2D	Male	45.4	67
NA	NA	NA	NA	NA	NA	NA	ASV_392	Staphylococcus aureus infection	ko05150	K03739	dltB; membrane protein involved in D-alanine export	Buffington_201_010	14	0.174891	1	14	0.174891	0.0476142	T2D	Female	33.5	64
NA	NA	NA	NA	NA	NA	NA	ASV_392	Staphylococcus aureus infection	ko05150	K03739	dltB; membrane protein involved in D-alanine export	Buffington_201_011	1	0.0122218	1	1	0.0122218	0.0239981	HC	Female	25	59
NA	NA	NA	NA	NA	NA	NA	ASV_392	Staphylococcus aureus infection	ko05150	K03739	dltB; membrane protein involved in D-alanine export	Buffington_201_013	2	0.0361379	1	2	0.0361379	0.0126719	T2D	Male	45.4	67
Bacteria	Firmicutes	Bacilli	Lactobacillales	Streptococcaceae	Streptococcus	NA	ASV_395	Staphylococcus aureus infection	ko05150	K03739	dltB; membrane protein involved in D-alanine export	Buffington_201_002	3	0.0487453	1	3	0.0487453	0.00321237	T2D	Male	39.5	59
Bacteria	Firmicutes	Bacilli	Lactobacillales	Streptococcaceae	Streptococcus	NA	ASV_395	Staphylococcus aureus infection	ko05150	K03739	dltB; membrane protein involved in D-alanine export	Buffington_201_003	11	0.136482	1	11	0.136482	0.537897	HC	Female	25.2	50
Bacteria	Firmicutes	Bacilli	Lactobacillales	Streptococcaceae	Streptococcus	NA	ASV_395	Staphylococcus aureus infection	ko05150	K03739	dltB; membrane protein involved in D-alanine export	Buffington_201_008	1	0.01857	1	1	0.01857	0.0237248	HC	Female	35.8	54
Bacteria	Firmicutes	Bacilli	Lactobacillales	Streptococcaceae	Streptococcus	NA	ASV_395	Staphylococcus aureus infection	ko05150	K03739	dltB; membrane protein involved in D-alanine export	Buffington_201_010	1	0.0124922	1	1	0.0124922	0.00340101	T2D	Female	33.5	64
Bacteria	Firmicutes	Clostridia	Peptostreptococcales-Tissierellales	Anaerovoracaceae	Family XIII AD3011 group	NA	ASV_402	Staphylococcus aureus infection	ko05150	K03739	dltB; membrane protein involved in D-alanine export	Buffington_201_001	1	0.012422	1	1	0.012422	0.00715564	T2D	Male	31.8	57
Bacteria	Firmicutes	Clostridia	Peptostreptococcales-Tissierellales	Anaerovoracaceae	Family XIII AD3011 group	NA	ASV_402	Staphylococcus aureus infection	ko05150	K03739	dltB; membrane protein involved in D-alanine export	Buffington_201_003	2	0.0248149	1	2	0.0248149	0.0977995	HC	Female	25.2	50
Bacteria	Firmicutes	Clostridia	Peptostreptococcales-Tissierellales	Anaerovoracaceae	Family XIII AD3011 group	NA	ASV_402	Staphylococcus aureus infection	ko05150	K03739	dltB; membrane protein involved in D-alanine export	Buffington_201_005	2	0.0212031	1	2	0.0212031	0.0950119	HC	Female	34.5	53
Bacteria	Firmicutes	Clostridia	Peptostreptococcales-Tissierellales	Anaerovoracaceae	Family XIII AD3011 group	NA	ASV_402	Staphylococcus aureus infection	ko05150	K03739	dltB; membrane protein involved in D-alanine export	Buffington_201_006	4	0.0513873	1	4	0.0513873	0.0500313	T2D	Female	28.7	62
Bacteria	Firmicutes	Clostridia	Peptostreptococcales-Tissierellales	Anaerovoracaceae	Family XIII AD3011 group	NA	ASV_402	Staphylococcus aureus infection	ko05150	K03739	dltB; membrane protein involved in D-alanine export	Buffington_201_007	1	0.0105584	1	1	0.0105584	0.0714286	HC	Male	25.8	52
Bacteria	Firmicutes	Clostridia	Peptostreptococcales-Tissierellales	Anaerovoracaceae	Family XIII AD3011 group	NA	ASV_402	Staphylococcus aureus infection	ko05150	K03739	dltB; membrane protein involved in D-alanine export	Buffington_201_010	2	0.0249844	1	2	0.0249844	0.00680203	T2D	Female	33.5	64
Bacteria	Firmicutes	Clostridia	Peptostreptococcales-Tissierellales	Anaerovoracaceae	Family XIII AD3011 group	NA	ASV_402	Staphylococcus aureus infection	ko05150	K03739	dltB; membrane protein involved in D-alanine export	Buffington_201_013	3	0.0542069	1	3	0.0542069	0.0190078	T2D	Male	45.4	67
Bacteria	Firmicutes	Clostridia	Peptostreptococcales-Tissierellales	Anaerovoracaceae	Family XIII AD3011 group	NA	ASV_407	Staphylococcus aureus infection	ko05150	K03739	dltB; membrane protein involved in D-alanine export	Buffington_201_001	2	0.024844	1	2	0.024844	0.0143113	T2D	Male	31.8	57
Bacteria	Firmicutes	Clostridia	Peptostreptococcales-Tissierellales	Anaerovoracaceae	Family XIII AD3011 group	NA	ASV_407	Staphylococcus aureus infection	ko05150	K03739	dltB; membrane protein involved in D-alanine export	Buffington_201_008	3	0.05571	1	3	0.05571	0.0711744	HC	Female	35.8	54
Bacteria	Firmicutes	Clostridia	Peptostreptococcales-Tissierellales	Anaerovoracaceae	Family XIII AD3011 group	NA	ASV_407	Staphylococcus aureus infection	ko05150	K03739	dltB; membrane protein involved in D-alanine export	Buffington_201_010	2	0.0249844	1	2	0.0249844	0.00680203	T2D	Female	33.5	64
Bacteria	Firmicutes	Clostridia	Peptostreptococcales-Tissierellales	Anaerovoracaceae	Family XIII AD3011 group	NA	ASV_407	Staphylococcus aureus infection	ko05150	K03739	dltB; membrane protein involved in D-alanine export	Buffington_201_013	7	0.126483	1	7	0.126483	0.0443515	T2D	Male	45.4	67
Bacteria	Firmicutes	Bacilli	Staphylococcales	Gemellaceae	Gemella	NA	ASV_462	Staphylococcus aureus infection	ko05150	K03739	dltB; membrane protein involved in D-alanine export	Buffington_201_002	2	0.0324969	1	2	0.0324969	0.00214158	T2D	Male	39.5	59
Bacteria	Firmicutes	Bacilli	Staphylococcales	Gemellaceae	Gemella	NA	ASV_462	Staphylococcus aureus infection	ko05150	K03739	dltB; membrane protein involved in D-alanine export	Buffington_201_005	3	0.0318046	1	3	0.0318046	0.142518	HC	Female	34.5	53
Bacteria	Firmicutes	Bacilli	Staphylococcales	Gemellaceae	Gemella	NA	ASV_462	Staphylococcus aureus infection	ko05150	K03739	dltB; membrane protein involved in D-alanine export	Buffington_201_006	1	0.0128468	1	1	0.0128468	0.0125078	T2D	Female	28.7	62
Bacteria	Firmicutes	Bacilli	Staphylococcales	Gemellaceae	Gemella	NA	ASV_462	Staphylococcus aureus infection	ko05150	K03739	dltB; membrane protein involved in D-alanine export	Buffington_201_013	1	0.018069	1	1	0.018069	0.00633593	T2D	Male	45.4	67
Bacteria	Firmicutes	Bacilli	Staphylococcales	Gemellaceae	Gemella	NA	ASV_462	Staphylococcus aureus infection	ko05150	K03739	dltB; membrane protein involved in D-alanine export	Buffington_201_014	1	0.0120332	1	1	0.0120332	0.00990786	T2D	Female	28.5	55
Bacteria	Firmicutes	Bacilli	NA	NA	NA	NA	ASV_467	Staphylococcus aureus infection	ko05150	K03739	dltB; membrane protein involved in D-alanine export	Buffington_201_002	0.8	0.0129987	1	0.8	0.0129987	0.000856632	T2D	Male	39.5	59
Bacteria	Firmicutes	Bacilli	NA	NA	NA	NA	ASV_467	Staphylococcus aureus infection	ko05150	K03739	dltB; membrane protein involved in D-alanine export	Buffington_201_006	0.2	0.00256937	1	0.2	0.00256937	0.00250156	T2D	Female	28.7	62
Bacteria	Firmicutes	Bacilli	NA	NA	NA	NA	ASV_467	Staphylococcus aureus infection	ko05150	K03739	dltB; membrane protein involved in D-alanine export	Buffington_201_008	0.2	0.003714	1	0.2	0.003714	0.00474496	HC	Female	35.8	54
Bacteria	Firmicutes	Bacilli	NA	NA	NA	NA	ASV_467	Staphylococcus aureus infection	ko05150	K03739	dltB; membrane protein involved in D-alanine export	Buffington_201_010	0.2	0.00249844	1	0.2	0.00249844	0.000680203	T2D	Female	33.5	64
Bacteria	Firmicutes	NA	NA	NA	NA	NA	ASV_487	Staphylococcus aureus infection	ko05150	K03739	dltB; membrane protein involved in D-alanine export	Buffington_201_008	4	0.07428	1	4	0.07428	0.0948992	HC	Female	35.8	54
Bacteria	Firmicutes	NA	NA	NA	NA	NA	ASV_487	Staphylococcus aureus infection	ko05150	K03739	dltB; membrane protein involved in D-alanine export	Buffington_201_011	1	0.0122218	1	1	0.0122218	0.0239981	HC	Female	25	59
Bacteria	Firmicutes	Bacilli	Lactobacillales	Leuconostocaceae	Leuconostoc	NA	ASV_490	Staphylococcus aureus infection	ko05150	K03739	dltB; membrane protein involved in D-alanine export	Buffington_201_013	5	0.0903448	1	5	0.0903448	0.0316797	T2D	Male	45.4	67
Bacteria	Firmicutes	Clostridia	Lachnospirales	Lachnospiraceae	NA	NA	ASV_502	Staphylococcus aureus infection	ko05150	K03739	dltB; membrane protein involved in D-alanine export	Buffington_201_007	4	0.0422335	1	4	0.0422335	0.285714	HC	Male	25.8	52
Bacteria	Firmicutes	Bacilli	Lactobacillales	Lactobacillaceae	Lactobacillus	NA	ASV_516	Staphylococcus aureus infection	ko05150	K03739	dltB; membrane protein involved in D-alanine export	Buffington_201_002	3	0.0487453	1	3	0.0487453	0.00321237	T2D	Male	39.5	59
Bacteria	Firmicutes	NA	NA	NA	NA	NA	ASV_527	Staphylococcus aureus infection	ko05150	K03739	dltB; membrane protein involved in D-alanine export	Buffington_201_013	3	0.0542069	1	3	0.0542069	0.0190078	T2D	Male	45.4	67
Bacteria	Firmicutes	Bacilli	Lactobacillales	Streptococcaceae	Streptococcus	NA	ASV_28	Staphylococcus aureus infection	ko05150	K03740	dltD; D-alanine transfer protein	Buffington_201_002	11.8	0.191731	1	11.8	0.191731	0.0126353	T2D	Male	39.5	59
Bacteria	Firmicutes	Bacilli	Lactobacillales	Streptococcaceae	Streptococcus	NA	ASV_28	Staphylococcus aureus infection	ko05150	K03740	dltD; D-alanine transfer protein	Buffington_201_003	2.2	0.0272964	1	2.2	0.0272964	0.107579	HC	Female	25.2	50
Bacteria	Firmicutes	Bacilli	Lactobacillales	Streptococcaceae	Streptococcus	NA	ASV_28	Staphylococcus aureus infection	ko05150	K03740	dltD; D-alanine transfer protein	Buffington_201_005	7.8	0.082692	1	7.8	0.082692	0.370546	HC	Female	34.5	53
Bacteria	Firmicutes	Bacilli	Lactobacillales	Streptococcaceae	Streptococcus	NA	ASV_28	Staphylococcus aureus infection	ko05150	K03740	dltD; D-alanine transfer protein	Buffington_201_006	52	0.668035	1	52	0.668035	0.650407	T2D	Female	28.7	62
Bacteria	Firmicutes	Bacilli	Lactobacillales	Streptococcaceae	Streptococcus	NA	ASV_28	Staphylococcus aureus infection	ko05150	K03740	dltD; D-alanine transfer protein	Buffington_201_007	4	0.0422335	1	4	0.0422335	0.285714	HC	Male	25.8	52
Bacteria	Firmicutes	Bacilli	Lactobacillales	Streptococcaceae	Streptococcus	NA	ASV_28	Staphylococcus aureus infection	ko05150	K03740	dltD; D-alanine transfer protein	Buffington_201_008	18.2	0.337974	1	18.2	0.337974	0.431791	HC	Female	35.8	54
Bacteria	Firmicutes	Bacilli	Lactobacillales	Streptococcaceae	Streptococcus	NA	ASV_28	Staphylococcus aureus infection	ko05150	K03740	dltD; D-alanine transfer protein	Buffington_201_009	1.8	0.0310892	1	1.8	0.0310892	0.12024	HC	Female	21.1	56
Bacteria	Firmicutes	Bacilli	Lactobacillales	Streptococcaceae	Streptococcus	NA	ASV_28	Staphylococcus aureus infection	ko05150	K03740	dltD; D-alanine transfer protein	Buffington_201_010	43	0.537164	1	43	0.537164	0.146244	T2D	Female	33.5	64
Bacteria	Firmicutes	Bacilli	Lactobacillales	Streptococcaceae	Streptococcus	NA	ASV_28	Staphylococcus aureus infection	ko05150	K03740	dltD; D-alanine transfer protein	Buffington_201_013	23.2	0.4192	1	23.2	0.4192	0.146994	T2D	Male	45.4	67
Bacteria	Firmicutes	Bacilli	Lactobacillales	Streptococcaceae	Streptococcus	NA	ASV_28	Staphylococcus aureus infection	ko05150	K03740	dltD; D-alanine transfer protein	Buffington_201_014	11.4	0.137179	1	11.4	0.137179	0.11295	T2D	Female	28.5	55
Bacteria	Firmicutes	Bacilli	Lactobacillales	Lactobacillaceae	Lactobacillus	NA	ASV_54	Staphylococcus aureus infection	ko05150	K03740	dltD; D-alanine transfer protein	Buffington_201_002	561	9.11537	1	561	9.11537	0.600713	T2D	Male	39.5	59
Bacteria	Firmicutes	Bacilli	Lactobacillales	Lactobacillaceae	Lactobacillus	NA	ASV_54	Staphylococcus aureus infection	ko05150	K03740	dltD; D-alanine transfer protein	Buffington_201_014	2	0.0240664	1	2	0.0240664	0.0198157	T2D	Female	28.5	55
Bacteria	Firmicutes	Bacilli	Lactobacillales	Leuconostocaceae	Weissella	NA	ASV_86	Staphylococcus aureus infection	ko05150	K03740	dltD; D-alanine transfer protein	Buffington_201_002	5.12	0.083192	1	5.12	0.083192	0.00548244	T2D	Male	39.5	59
Bacteria	Firmicutes	Bacilli	Lactobacillales	Leuconostocaceae	Weissella	NA	ASV_86	Staphylococcus aureus infection	ko05150	K03740	dltD; D-alanine transfer protein	Buffington_201_003	1.25	0.0155093	1	1.25	0.0155093	0.0611247	HC	Female	25.2	50
Bacteria	Firmicutes	Bacilli	Lactobacillales	Leuconostocaceae	Weissella	NA	ASV_86	Staphylococcus aureus infection	ko05150	K03740	dltD; D-alanine transfer protein	Buffington_201_013	38.38	0.693487	1	38.38	0.693487	0.243173	T2D	Male	45.4	67
Bacteria	Firmicutes	Clostridia	Peptostreptococcales-Tissierellales	Peptostreptococcaceae	NA	NA	ASV_111	Staphylococcus aureus infection	ko05150	K03740	dltD; D-alanine transfer protein	Buffington_201_001	0.75	0.00931652	1	0.75	0.00931652	0.00536673	T2D	Male	31.8	57
Bacteria	Firmicutes	Clostridia	Peptostreptococcales-Tissierellales	Peptostreptococcaceae	NA	NA	ASV_111	Staphylococcus aureus infection	ko05150	K03740	dltD; D-alanine transfer protein	Buffington_201_003	1	0.0124074	1	1	0.0124074	0.0488998	HC	Female	25.2	50
Bacteria	Firmicutes	Clostridia	Peptostreptococcales-Tissierellales	Peptostreptococcaceae	NA	NA	ASV_111	Staphylococcus aureus infection	ko05150	K03740	dltD; D-alanine transfer protein	Buffington_201_005	5.25	0.0556581	1	5.25	0.0556581	0.249406	HC	Female	34.5	53
Bacteria	Firmicutes	Clostridia	Peptostreptococcales-Tissierellales	Peptostreptococcaceae	NA	NA	ASV_111	Staphylococcus aureus infection	ko05150	K03740	dltD; D-alanine transfer protein	Buffington_201_006	7.75	0.099563	1	7.75	0.099563	0.0969356	T2D	Female	28.7	62
Bacteria	Firmicutes	Clostridia	Peptostreptococcales-Tissierellales	Peptostreptococcaceae	NA	NA	ASV_111	Staphylococcus aureus infection	ko05150	K03740	dltD; D-alanine transfer protein	Buffington_201_008	4.75	0.0882075	1	4.75	0.0882075	0.112693	HC	Female	35.8	54
Bacteria	Firmicutes	Clostridia	Peptostreptococcales-Tissierellales	Peptostreptococcaceae	NA	NA	ASV_111	Staphylococcus aureus infection	ko05150	K03740	dltD; D-alanine transfer protein	Buffington_201_010	3	0.0374766	1	3	0.0374766	0.010203	T2D	Female	33.5	64
Bacteria	Firmicutes	Clostridia	Peptostreptococcales-Tissierellales	Peptostreptococcaceae	NA	NA	ASV_111	Staphylococcus aureus infection	ko05150	K03740	dltD; D-alanine transfer protein	Buffington_201_011	39.5	0.482759	1	39.5	0.482759	0.947924	HC	Female	25	59
Bacteria	Firmicutes	Clostridia	Peptostreptococcales-Tissierellales	Peptostreptococcaceae	NA	NA	ASV_111	Staphylococcus aureus infection	ko05150	K03740	dltD; D-alanine transfer protein	Buffington_201_013	5.25	0.0948621	1	5.25	0.0948621	0.0332636	T2D	Male	45.4	67
Bacteria	Firmicutes	Bacilli	Lactobacillales	Lactobacillaceae	Lactobacillus	NA	ASV_136	Staphylococcus aureus infection	ko05150	K03740	dltD; D-alanine transfer protein	Buffington_201_002	206	3.34718	1	206	3.34718	0.220583	T2D	Male	39.5	59
Bacteria	Firmicutes	Bacilli	Lactobacillales	Lactobacillaceae	Lactobacillus	NA	ASV_136	Staphylococcus aureus infection	ko05150	K03740	dltD; D-alanine transfer protein	Buffington_201_003	1	0.0124074	1	1	0.0124074	0.0488998	HC	Female	25.2	50
Bacteria	Firmicutes	Bacilli	Lactobacillales	Streptococcaceae	Streptococcus	NA	ASV_141	Staphylococcus aureus infection	ko05150	K03740	dltD; D-alanine transfer protein	Buffington_201_002	66	1.0724	1	66	1.0724	0.0706721	T2D	Male	39.5	59
Bacteria	Firmicutes	Bacilli	Lactobacillales	Streptococcaceae	Streptococcus	NA	ASV_141	Staphylococcus aureus infection	ko05150	K03740	dltD; D-alanine transfer protein	Buffington_201_005	1	0.0106015	1	1	0.0106015	0.0475059	HC	Female	34.5	53
Bacteria	Firmicutes	Bacilli	Lactobacillales	Streptococcaceae	Streptococcus	NA	ASV_141	Staphylococcus aureus infection	ko05150	K03740	dltD; D-alanine transfer protein	Buffington_201_006	13	0.167009	1	13	0.167009	0.162602	T2D	Female	28.7	62
Bacteria	Firmicutes	Bacilli	Lactobacillales	Streptococcaceae	Streptococcus	NA	ASV_141	Staphylococcus aureus infection	ko05150	K03740	dltD; D-alanine transfer protein	Buffington_201_008	11	0.20427	1	11	0.20427	0.260973	HC	Female	35.8	54
Bacteria	Firmicutes	Bacilli	Lactobacillales	Streptococcaceae	Streptococcus	NA	ASV_141	Staphylococcus aureus infection	ko05150	K03740	dltD; D-alanine transfer protein	Buffington_201_009	1	0.0172718	1	1	0.0172718	0.0668003	HC	Female	21.1	56
Bacteria	Firmicutes	Bacilli	Lactobacillales	Streptococcaceae	Streptococcus	NA	ASV_141	Staphylococcus aureus infection	ko05150	K03740	dltD; D-alanine transfer protein	Buffington_201_010	49	0.612117	1	49	0.612117	0.16665	T2D	Female	33.5	64
Bacteria	Firmicutes	Bacilli	Lactobacillales	Streptococcaceae	Streptococcus	NA	ASV_141	Staphylococcus aureus infection	ko05150	K03740	dltD; D-alanine transfer protein	Buffington_201_013	41	0.740828	1	41	0.740828	0.259773	T2D	Male	45.4	67
Bacteria	Firmicutes	Bacilli	Lactobacillales	Streptococcaceae	Streptococcus	NA	ASV_141	Staphylococcus aureus infection	ko05150	K03740	dltD; D-alanine transfer protein	Buffington_201_014	3	0.0360996	1	3	0.0360996	0.0297236	T2D	Female	28.5	55
Bacteria	Firmicutes	Clostridia	Lachnospirales	Lachnospiraceae	NA	NA	ASV_146	Staphylococcus aureus infection	ko05150	K03740	dltD; D-alanine transfer protein	Buffington_201_005	2	0.0212031	1	2	0.0212031	0.0950119	HC	Female	34.5	53
Bacteria	Firmicutes	Clostridia	Lachnospirales	Lachnospiraceae	NA	NA	ASV_146	Staphylococcus aureus infection	ko05150	K03740	dltD; D-alanine transfer protein	Buffington_201_009	2	0.0345435	1	2	0.0345435	0.133601	HC	Female	21.1	56
Bacteria	Firmicutes	Clostridia	Lachnospirales	Lachnospiraceae	NA	NA	ASV_146	Staphylococcus aureus infection	ko05150	K03740	dltD; D-alanine transfer protein	Buffington_201_010	170	2.12367	1	170	2.12367	0.578172	T2D	Female	33.5	64
Bacteria	Firmicutes	Clostridia	Peptostreptococcales-Tissierellales	Anaerovoracaceae	Mogibacterium	NA	ASV_168	Staphylococcus aureus infection	ko05150	K03740	dltD; D-alanine transfer protein	Buffington_201_001	136	1.68939	1	136	1.68939	0.973166	T2D	Male	31.8	57
Bacteria	Firmicutes	Clostridia	Lachnospirales	Lachnospiraceae	NA	NA	ASV_203	Staphylococcus aureus infection	ko05150	K03740	dltD; D-alanine transfer protein	Buffington_201_002	6	0.0974906	1	6	0.0974906	0.00642474	T2D	Male	39.5	59
Bacteria	Firmicutes	Clostridia	Lachnospirales	Lachnospiraceae	NA	NA	ASV_203	Staphylococcus aureus infection	ko05150	K03740	dltD; D-alanine transfer protein	Buffington_201_003	2	0.0248149	1	2	0.0248149	0.0977995	HC	Female	25.2	50
Bacteria	Firmicutes	Clostridia	Lachnospirales	Lachnospiraceae	NA	NA	ASV_203	Staphylococcus aureus infection	ko05150	K03740	dltD; D-alanine transfer protein	Buffington_201_006	2	0.0256937	1	2	0.0256937	0.0250156	T2D	Female	28.7	62
Bacteria	Firmicutes	Clostridia	Lachnospirales	Lachnospiraceae	NA	NA	ASV_203	Staphylococcus aureus infection	ko05150	K03740	dltD; D-alanine transfer protein	Buffington_201_007	5	0.0527918	1	5	0.0527918	0.357143	HC	Male	25.8	52
Bacteria	Firmicutes	Clostridia	Lachnospirales	Lachnospiraceae	NA	NA	ASV_203	Staphylococcus aureus infection	ko05150	K03740	dltD; D-alanine transfer protein	Buffington_201_009	10	0.172718	1	10	0.172718	0.668003	HC	Female	21.1	56
Bacteria	Firmicutes	Clostridia	Lachnospirales	Lachnospiraceae	NA	NA	ASV_203	Staphylococcus aureus infection	ko05150	K03740	dltD; D-alanine transfer protein	Buffington_201_010	9	0.11243	1	9	0.11243	0.0306091	T2D	Female	33.5	64
Bacteria	Firmicutes	Clostridia	Lachnospirales	Lachnospiraceae	NA	NA	ASV_203	Staphylococcus aureus infection	ko05150	K03740	dltD; D-alanine transfer protein	Buffington_201_014	68	0.818258	1	68	0.818258	0.673734	T2D	Female	28.5	55
Bacteria	Firmicutes	Bacilli	Lactobacillales	Lactobacillaceae	Lactobacillus	NA	ASV_229	Staphylococcus aureus infection	ko05150	K03740	dltD; D-alanine transfer protein	Buffington_201_002	69	1.12114	1	69	1.12114	0.0738845	T2D	Male	39.5	59
Bacteria	Firmicutes	Clostridia	Clostridiales	Clostridiaceae	Clostridium sensu stricto 1	NA	ASV_302	Staphylococcus aureus infection	ko05150	K03740	dltD; D-alanine transfer protein	Buffington_201_014	7.6	0.0914523	2	15.2	0.182905	0.150599	T2D	Female	28.5	55
Bacteria	Firmicutes	Bacilli	Lactobacillales	Streptococcaceae	Lactococcus	NA	ASV_329	Staphylococcus aureus infection	ko05150	K03740	dltD; D-alanine transfer protein	Buffington_201_002	0.17	0.00276223	1	0.17	0.00276223	0.000182034	T2D	Male	39.5	59
Bacteria	Firmicutes	Bacilli	Lactobacillales	Streptococcaceae	Lactococcus	NA	ASV_329	Staphylococcus aureus infection	ko05150	K03740	dltD; D-alanine transfer protein	Buffington_201_009	0.17	0.0029362	1	0.17	0.0029362	0.011356	HC	Female	21.1	56
Bacteria	Firmicutes	Bacilli	Lactobacillales	Streptococcaceae	Lactococcus	NA	ASV_329	Staphylococcus aureus infection	ko05150	K03740	dltD; D-alanine transfer protein	Buffington_201_010	0.83	0.0103685	1	0.83	0.0103685	0.00282284	T2D	Female	33.5	64
Bacteria	Firmicutes	Bacilli	Lactobacillales	Streptococcaceae	Lactococcus	NA	ASV_329	Staphylococcus aureus infection	ko05150	K03740	dltD; D-alanine transfer protein	Buffington_201_011	0.17	0.0020777	1	0.17	0.0020777	0.00407967	HC	Female	25	59
Bacteria	Firmicutes	Bacilli	Lactobacillales	Streptococcaceae	Lactococcus	NA	ASV_329	Staphylococcus aureus infection	ko05150	K03740	dltD; D-alanine transfer protein	Buffington_201_013	3	0.0542069	1	3	0.0542069	0.0190078	T2D	Male	45.4	67
Bacteria	Firmicutes	Bacilli	Lactobacillales	Streptococcaceae	Lactococcus	NA	ASV_329	Staphylococcus aureus infection	ko05150	K03740	dltD; D-alanine transfer protein	Buffington_201_014	0.33	0.00397096	1	0.33	0.00397096	0.00326959	T2D	Female	28.5	55
Bacteria	Firmicutes	Bacilli	Lactobacillales	Streptococcaceae	Lactococcus	NA	ASV_344	Staphylococcus aureus infection	ko05150	K03740	dltD; D-alanine transfer protein	Buffington_201_013	26	0.469793	1	26	0.469793	0.164734	T2D	Male	45.4	67
NA	NA	NA	NA	NA	NA	NA	ASV_392	Staphylococcus aureus infection	ko05150	K03740	dltD; D-alanine transfer protein	Buffington_201_010	14	0.174891	1	14	0.174891	0.0476142	T2D	Female	33.5	64
NA	NA	NA	NA	NA	NA	NA	ASV_392	Staphylococcus aureus infection	ko05150	K03740	dltD; D-alanine transfer protein	Buffington_201_011	1	0.0122218	1	1	0.0122218	0.0239981	HC	Female	25	59
NA	NA	NA	NA	NA	NA	NA	ASV_392	Staphylococcus aureus infection	ko05150	K03740	dltD; D-alanine transfer protein	Buffington_201_013	2	0.0361379	1	2	0.0361379	0.0126719	T2D	Male	45.4	67
Bacteria	Firmicutes	Bacilli	Lactobacillales	Streptococcaceae	Streptococcus	NA	ASV_395	Staphylococcus aureus infection	ko05150	K03740	dltD; D-alanine transfer protein	Buffington_201_002	3	0.0487453	1	3	0.0487453	0.00321237	T2D	Male	39.5	59
Bacteria	Firmicutes	Bacilli	Lactobacillales	Streptococcaceae	Streptococcus	NA	ASV_395	Staphylococcus aureus infection	ko05150	K03740	dltD; D-alanine transfer protein	Buffington_201_003	11	0.136482	1	11	0.136482	0.537897	HC	Female	25.2	50
Bacteria	Firmicutes	Bacilli	Lactobacillales	Streptococcaceae	Streptococcus	NA	ASV_395	Staphylococcus aureus infection	ko05150	K03740	dltD; D-alanine transfer protein	Buffington_201_008	1	0.01857	1	1	0.01857	0.0237248	HC	Female	35.8	54
Bacteria	Firmicutes	Bacilli	Lactobacillales	Streptococcaceae	Streptococcus	NA	ASV_395	Staphylococcus aureus infection	ko05150	K03740	dltD; D-alanine transfer protein	Buffington_201_010	1	0.0124922	1	1	0.0124922	0.00340101	T2D	Female	33.5	64
Bacteria	Firmicutes	Clostridia	Peptostreptococcales-Tissierellales	Anaerovoracaceae	Family XIII AD3011 group	NA	ASV_402	Staphylococcus aureus infection	ko05150	K03740	dltD; D-alanine transfer protein	Buffington_201_001	1	0.012422	1	1	0.012422	0.00715564	T2D	Male	31.8	57
Bacteria	Firmicutes	Clostridia	Peptostreptococcales-Tissierellales	Anaerovoracaceae	Family XIII AD3011 group	NA	ASV_402	Staphylococcus aureus infection	ko05150	K03740	dltD; D-alanine transfer protein	Buffington_201_003	2	0.0248149	1	2	0.0248149	0.0977995	HC	Female	25.2	50
Bacteria	Firmicutes	Clostridia	Peptostreptococcales-Tissierellales	Anaerovoracaceae	Family XIII AD3011 group	NA	ASV_402	Staphylococcus aureus infection	ko05150	K03740	dltD; D-alanine transfer protein	Buffington_201_005	2	0.0212031	1	2	0.0212031	0.0950119	HC	Female	34.5	53
Bacteria	Firmicutes	Clostridia	Peptostreptococcales-Tissierellales	Anaerovoracaceae	Family XIII AD3011 group	NA	ASV_402	Staphylococcus aureus infection	ko05150	K03740	dltD; D-alanine transfer protein	Buffington_201_006	4	0.0513873	1	4	0.0513873	0.0500313	T2D	Female	28.7	62
Bacteria	Firmicutes	Clostridia	Peptostreptococcales-Tissierellales	Anaerovoracaceae	Family XIII AD3011 group	NA	ASV_402	Staphylococcus aureus infection	ko05150	K03740	dltD; D-alanine transfer protein	Buffington_201_007	1	0.0105584	1	1	0.0105584	0.0714286	HC	Male	25.8	52
Bacteria	Firmicutes	Clostridia	Peptostreptococcales-Tissierellales	Anaerovoracaceae	Family XIII AD3011 group	NA	ASV_402	Staphylococcus aureus infection	ko05150	K03740	dltD; D-alanine transfer protein	Buffington_201_010	2	0.0249844	1	2	0.0249844	0.00680203	T2D	Female	33.5	64
Bacteria	Firmicutes	Clostridia	Peptostreptococcales-Tissierellales	Anaerovoracaceae	Family XIII AD3011 group	NA	ASV_402	Staphylococcus aureus infection	ko05150	K03740	dltD; D-alanine transfer protein	Buffington_201_013	3	0.0542069	1	3	0.0542069	0.0190078	T2D	Male	45.4	67
Bacteria	Firmicutes	Clostridia	Peptostreptococcales-Tissierellales	Anaerovoracaceae	Family XIII AD3011 group	NA	ASV_407	Staphylococcus aureus infection	ko05150	K03740	dltD; D-alanine transfer protein	Buffington_201_001	2	0.024844	1	2	0.024844	0.0143113	T2D	Male	31.8	57
Bacteria	Firmicutes	Clostridia	Peptostreptococcales-Tissierellales	Anaerovoracaceae	Family XIII AD3011 group	NA	ASV_407	Staphylococcus aureus infection	ko05150	K03740	dltD; D-alanine transfer protein	Buffington_201_008	3	0.05571	1	3	0.05571	0.0711744	HC	Female	35.8	54
Bacteria	Firmicutes	Clostridia	Peptostreptococcales-Tissierellales	Anaerovoracaceae	Family XIII AD3011 group	NA	ASV_407	Staphylococcus aureus infection	ko05150	K03740	dltD; D-alanine transfer protein	Buffington_201_010	2	0.0249844	1	2	0.0249844	0.00680203	T2D	Female	33.5	64
Bacteria	Firmicutes	Clostridia	Peptostreptococcales-Tissierellales	Anaerovoracaceae	Family XIII AD3011 group	NA	ASV_407	Staphylococcus aureus infection	ko05150	K03740	dltD; D-alanine transfer protein	Buffington_201_013	7	0.126483	1	7	0.126483	0.0443515	T2D	Male	45.4	67
Bacteria	Firmicutes	Bacilli	Staphylococcales	Gemellaceae	Gemella	NA	ASV_462	Staphylococcus aureus infection	ko05150	K03740	dltD; D-alanine transfer protein	Buffington_201_002	2	0.0324969	1	2	0.0324969	0.00214158	T2D	Male	39.5	59
Bacteria	Firmicutes	Bacilli	Staphylococcales	Gemellaceae	Gemella	NA	ASV_462	Staphylococcus aureus infection	ko05150	K03740	dltD; D-alanine transfer protein	Buffington_201_005	3	0.0318046	1	3	0.0318046	0.142518	HC	Female	34.5	53
Bacteria	Firmicutes	Bacilli	Staphylococcales	Gemellaceae	Gemella	NA	ASV_462	Staphylococcus aureus infection	ko05150	K03740	dltD; D-alanine transfer protein	Buffington_201_006	1	0.0128468	1	1	0.0128468	0.0125078	T2D	Female	28.7	62
Bacteria	Firmicutes	Bacilli	Staphylococcales	Gemellaceae	Gemella	NA	ASV_462	Staphylococcus aureus infection	ko05150	K03740	dltD; D-alanine transfer protein	Buffington_201_013	1	0.018069	1	1	0.018069	0.00633593	T2D	Male	45.4	67
Bacteria	Firmicutes	Bacilli	Staphylococcales	Gemellaceae	Gemella	NA	ASV_462	Staphylococcus aureus infection	ko05150	K03740	dltD; D-alanine transfer protein	Buffington_201_014	1	0.0120332	1	1	0.0120332	0.00990786	T2D	Female	28.5	55
Bacteria	Firmicutes	Bacilli	NA	NA	NA	NA	ASV_467	Staphylococcus aureus infection	ko05150	K03740	dltD; D-alanine transfer protein	Buffington_201_002	0.8	0.0129987	1	0.8	0.0129987	0.000856632	T2D	Male	39.5	59
Bacteria	Firmicutes	Bacilli	NA	NA	NA	NA	ASV_467	Staphylococcus aureus infection	ko05150	K03740	dltD; D-alanine transfer protein	Buffington_201_006	0.2	0.00256937	1	0.2	0.00256937	0.00250156	T2D	Female	28.7	62
Bacteria	Firmicutes	Bacilli	NA	NA	NA	NA	ASV_467	Staphylococcus aureus infection	ko05150	K03740	dltD; D-alanine transfer protein	Buffington_201_008	0.2	0.003714	1	0.2	0.003714	0.00474496	HC	Female	35.8	54
Bacteria	Firmicutes	Bacilli	NA	NA	NA	NA	ASV_467	Staphylococcus aureus infection	ko05150	K03740	dltD; D-alanine transfer protein	Buffington_201_010	0.2	0.00249844	1	0.2	0.00249844	0.000680203	T2D	Female	33.5	64
Bacteria	Firmicutes	NA	NA	NA	NA	NA	ASV_487	Staphylococcus aureus infection	ko05150	K03740	dltD; D-alanine transfer protein	Buffington_201_008	4	0.07428	1	4	0.07428	0.0948992	HC	Female	35.8	54
Bacteria	Firmicutes	NA	NA	NA	NA	NA	ASV_487	Staphylococcus aureus infection	ko05150	K03740	dltD; D-alanine transfer protein	Buffington_201_011	1	0.0122218	1	1	0.0122218	0.0239981	HC	Female	25	59
Bacteria	Firmicutes	Bacilli	Lactobacillales	Leuconostocaceae	Leuconostoc	NA	ASV_490	Staphylococcus aureus infection	ko05150	K03740	dltD; D-alanine transfer protein	Buffington_201_013	5	0.0903448	1	5	0.0903448	0.0316797	T2D	Male	45.4	67
Bacteria	Firmicutes	Clostridia	Lachnospirales	Lachnospiraceae	NA	NA	ASV_502	Staphylococcus aureus infection	ko05150	K03740	dltD; D-alanine transfer protein	Buffington_201_007	4	0.0422335	1	4	0.0422335	0.285714	HC	Male	25.8	52
Bacteria	Firmicutes	Bacilli	Lactobacillales	Lactobacillaceae	Lactobacillus	NA	ASV_516	Staphylococcus aureus infection	ko05150	K03740	dltD; D-alanine transfer protein	Buffington_201_002	3	0.0487453	1	3	0.0487453	0.00321237	T2D	Male	39.5	59
Bacteria	Firmicutes	NA	NA	NA	NA	NA	ASV_527	Staphylococcus aureus infection	ko05150	K03740	dltD; D-alanine transfer protein	Buffington_201_013	3	0.0542069	1	3	0.0542069	0.0190078	T2D	Male	45.4	67
Bacteria	Firmicutes	Bacilli	Lactobacillales	Streptococcaceae	Streptococcus	NA	ASV_28	Staphylococcus aureus infection	ko05150	K11041	eta; exfoliative toxin A/B	Buffington_201_002	11.8	0.191731	1	11.8	0.191731	0.0830343	T2D	Male	39.5	59
Bacteria	Firmicutes	Bacilli	Lactobacillales	Streptococcaceae	Streptococcus	NA	ASV_28	Staphylococcus aureus infection	ko05150	K11041	eta; exfoliative toxin A/B	Buffington_201_003	2.2	0.0272964	1	2.2	0.0272964	0.0934977	HC	Female	25.2	50
Bacteria	Firmicutes	Bacilli	Lactobacillales	Streptococcaceae	Streptococcus	NA	ASV_28	Staphylococcus aureus infection	ko05150	K11041	eta; exfoliative toxin A/B	Buffington_201_005	7.8	0.082692	1	7.8	0.082692	0.27887	HC	Female	34.5	53
Bacteria	Firmicutes	Bacilli	Lactobacillales	Streptococcaceae	Streptococcus	NA	ASV_28	Staphylococcus aureus infection	ko05150	K11041	eta; exfoliative toxin A/B	Buffington_201_006	52	0.668035	1	52	0.668035	0.625	T2D	Female	28.7	62
Bacteria	Firmicutes	Bacilli	Lactobacillales	Streptococcaceae	Streptococcus	NA	ASV_28	Staphylococcus aureus infection	ko05150	K11041	eta; exfoliative toxin A/B	Buffington_201_007	4	0.0422335	1	4	0.0422335	0.0369788	HC	Male	25.8	52
Bacteria	Firmicutes	Bacilli	Lactobacillales	Streptococcaceae	Streptococcus	NA	ASV_28	Staphylococcus aureus infection	ko05150	K11041	eta; exfoliative toxin A/B	Buffington_201_008	18.2	0.337974	1	18.2	0.337974	0.25974	HC	Female	35.8	54
Bacteria	Firmicutes	Bacilli	Lactobacillales	Streptococcaceae	Streptococcus	NA	ASV_28	Staphylococcus aureus infection	ko05150	K11041	eta; exfoliative toxin A/B	Buffington_201_009	1.8	0.0310892	1	1.8	0.0310892	0.0387347	HC	Female	21.1	56
Bacteria	Firmicutes	Bacilli	Lactobacillales	Streptococcaceae	Streptococcus	NA	ASV_28	Staphylococcus aureus infection	ko05150	K11041	eta; exfoliative toxin A/B	Buffington_201_010	43	0.537164	1	43	0.537164	0.121004	T2D	Female	33.5	64
Bacteria	Firmicutes	Bacilli	Lactobacillales	Streptococcaceae	Streptococcus	NA	ASV_28	Staphylococcus aureus infection	ko05150	K11041	eta; exfoliative toxin A/B	Buffington_201_013	23.2	0.4192	1	23.2	0.4192	0.223013	T2D	Male	45.4	67
Bacteria	Firmicutes	Bacilli	Lactobacillales	Streptococcaceae	Streptococcus	NA	ASV_28	Staphylococcus aureus infection	ko05150	K11041	eta; exfoliative toxin A/B	Buffington_201_014	11.4	0.137179	1	11.4	0.137179	0.0141381	T2D	Female	28.5	55
Bacteria	Firmicutes	Clostridia	Lachnospirales	Lachnospiraceae	NA	NA	ASV_82	Staphylococcus aureus infection	ko05150	K11041	eta; exfoliative toxin A/B	Buffington_201_002	16	0.259975	1	16	0.259975	0.112589	T2D	Male	39.5	59
Bacteria	Firmicutes	Clostridia	Lachnospirales	Lachnospiraceae	NA	NA	ASV_82	Staphylococcus aureus infection	ko05150	K11041	eta; exfoliative toxin A/B	Buffington_201_005	1	0.0106015	1	1	0.0106015	0.0357526	HC	Female	34.5	53
Bacteria	Firmicutes	Clostridia	Lachnospirales	Lachnospiraceae	NA	NA	ASV_82	Staphylococcus aureus infection	ko05150	K11041	eta; exfoliative toxin A/B	Buffington_201_006	4	0.0513873	1	4	0.0513873	0.0480769	T2D	Female	28.7	62
Bacteria	Firmicutes	Clostridia	Lachnospirales	Lachnospiraceae	NA	NA	ASV_82	Staphylococcus aureus infection	ko05150	K11041	eta; exfoliative toxin A/B	Buffington_201_007	4	0.0422335	1	4	0.0422335	0.0369788	HC	Male	25.8	52
Bacteria	Firmicutes	Clostridia	Lachnospirales	Lachnospiraceae	NA	NA	ASV_82	Staphylococcus aureus infection	ko05150	K11041	eta; exfoliative toxin A/B	Buffington_201_009	4	0.069087	1	4	0.069087	0.086077	HC	Female	21.1	56
Bacteria	Firmicutes	Clostridia	Lachnospirales	Lachnospiraceae	NA	NA	ASV_82	Staphylococcus aureus infection	ko05150	K11041	eta; exfoliative toxin A/B	Buffington_201_010	18	0.224859	1	18	0.224859	0.0506529	T2D	Female	33.5	64
Bacteria	Firmicutes	Clostridia	Lachnospirales	Lachnospiraceae	NA	NA	ASV_82	Staphylococcus aureus infection	ko05150	K11041	eta; exfoliative toxin A/B	Buffington_201_014	338	4.06722	1	338	4.06722	0.419183	T2D	Female	28.5	55
Bacteria	Firmicutes	Clostridia	Lachnospirales	Lachnospiraceae	NA	NA	ASV_85	Staphylococcus aureus infection	ko05150	K11041	eta; exfoliative toxin A/B	Buffington_201_002	14	0.227478	1	14	0.227478	0.0985152	T2D	Male	39.5	59
Bacteria	Firmicutes	Clostridia	Lachnospirales	Lachnospiraceae	NA	NA	ASV_85	Staphylococcus aureus infection	ko05150	K11041	eta; exfoliative toxin A/B	Buffington_201_003	1	0.0124074	1	1	0.0124074	0.0424989	HC	Female	25.2	50
Bacteria	Firmicutes	Clostridia	Lachnospirales	Lachnospiraceae	NA	NA	ASV_85	Staphylococcus aureus infection	ko05150	K11041	eta; exfoliative toxin A/B	Buffington_201_005	2	0.0212031	1	2	0.0212031	0.0715052	HC	Female	34.5	53
Bacteria	Firmicutes	Clostridia	Lachnospirales	Lachnospiraceae	NA	NA	ASV_85	Staphylococcus aureus infection	ko05150	K11041	eta; exfoliative toxin A/B	Buffington_201_006	1	0.0128468	1	1	0.0128468	0.0120192	T2D	Female	28.7	62
Bacteria	Firmicutes	Clostridia	Lachnospirales	Lachnospiraceae	NA	NA	ASV_85	Staphylococcus aureus infection	ko05150	K11041	eta; exfoliative toxin A/B	Buffington_201_007	53	0.559594	1	53	0.559594	0.489969	HC	Male	25.8	52
Bacteria	Firmicutes	Clostridia	Lachnospirales	Lachnospiraceae	NA	NA	ASV_85	Staphylococcus aureus infection	ko05150	K11041	eta; exfoliative toxin A/B	Buffington_201_008	33	0.61281	1	33	0.61281	0.470958	HC	Female	35.8	54
Bacteria	Firmicutes	Clostridia	Lachnospirales	Lachnospiraceae	NA	NA	ASV_85	Staphylococcus aureus infection	ko05150	K11041	eta; exfoliative toxin A/B	Buffington_201_009	2	0.0345435	1	2	0.0345435	0.0430385	HC	Female	21.1	56
Bacteria	Firmicutes	Clostridia	Lachnospirales	Lachnospiraceae	NA	NA	ASV_85	Staphylococcus aureus infection	ko05150	K11041	eta; exfoliative toxin A/B	Buffington_201_010	139	1.73641	1	139	1.73641	0.391153	T2D	Female	33.5	64
Bacteria	Firmicutes	Clostridia	Lachnospirales	Lachnospiraceae	NA	NA	ASV_85	Staphylococcus aureus infection	ko05150	K11041	eta; exfoliative toxin A/B	Buffington_201_011	1	0.0122218	1	1	0.0122218	0.020903	HC	Female	25	59
Bacteria	Firmicutes	Clostridia	Lachnospirales	Lachnospiraceae	NA	NA	ASV_85	Staphylococcus aureus infection	ko05150	K11041	eta; exfoliative toxin A/B	Buffington_201_013	3	0.0542069	1	3	0.0542069	0.0288378	T2D	Male	45.4	67
Bacteria	Firmicutes	Clostridia	Lachnospirales	Lachnospiraceae	NA	NA	ASV_85	Staphylococcus aureus infection	ko05150	K11041	eta; exfoliative toxin A/B	Buffington_201_014	120	1.44398	1	120	1.44398	0.148822	T2D	Female	28.5	55
Bacteria	Firmicutes	Clostridia	Lachnospirales	Lachnospiraceae	NA	NA	ASV_114	Staphylococcus aureus infection	ko05150	K11041	eta; exfoliative toxin A/B	Buffington_201_001	1.67	0.0207448	1	1.67	0.0207448	0.0129789	T2D	Male	31.8	57
Bacteria	Firmicutes	Clostridia	Lachnospirales	Lachnospiraceae	NA	NA	ASV_114	Staphylococcus aureus infection	ko05150	K11041	eta; exfoliative toxin A/B	Buffington_201_002	0.17	0.00276223	1	0.17	0.00276223	0.00119626	T2D	Male	39.5	59
Bacteria	Firmicutes	Clostridia	Lachnospirales	Lachnospiraceae	NA	NA	ASV_114	Staphylococcus aureus infection	ko05150	K11041	eta; exfoliative toxin A/B	Buffington_201_003	0.33	0.00409446	1	0.33	0.00409446	0.0140246	HC	Female	25.2	50
Bacteria	Firmicutes	Clostridia	Lachnospirales	Lachnospiraceae	NA	NA	ASV_114	Staphylococcus aureus infection	ko05150	K11041	eta; exfoliative toxin A/B	Buffington_201_005	4.17	0.0442084	1	4.17	0.0442084	0.149088	HC	Female	34.5	53
Bacteria	Firmicutes	Clostridia	Lachnospirales	Lachnospiraceae	NA	NA	ASV_114	Staphylococcus aureus infection	ko05150	K11041	eta; exfoliative toxin A/B	Buffington_201_007	21.67	0.2288	1	21.67	0.2288	0.200333	HC	Male	25.8	52
Bacteria	Firmicutes	Clostridia	Lachnospirales	Lachnospiraceae	NA	NA	ASV_114	Staphylococcus aureus infection	ko05150	K11041	eta; exfoliative toxin A/B	Buffington_201_008	1.67	0.0310119	1	1.67	0.0310119	0.0238333	HC	Female	35.8	54
Bacteria	Firmicutes	Clostridia	Lachnospirales	Lachnospiraceae	NA	NA	ASV_114	Staphylococcus aureus infection	ko05150	K11041	eta; exfoliative toxin A/B	Buffington_201_009	9.5	0.164082	1	9.5	0.164082	0.204433	HC	Female	21.1	56
Bacteria	Firmicutes	Clostridia	Lachnospirales	Lachnospiraceae	NA	NA	ASV_114	Staphylococcus aureus infection	ko05150	K11041	eta; exfoliative toxin A/B	Buffington_201_010	0.83	0.0103685	1	0.83	0.0103685	0.00233566	T2D	Female	33.5	64
Bacteria	Firmicutes	Clostridia	Lachnospirales	Lachnospiraceae	NA	NA	ASV_114	Staphylococcus aureus infection	ko05150	K11041	eta; exfoliative toxin A/B	Buffington_201_011	0.67	0.00818858	1	0.67	0.00818858	0.014005	HC	Female	25	59
Bacteria	Firmicutes	Clostridia	Lachnospirales	Lachnospiraceae	NA	NA	ASV_114	Staphylococcus aureus infection	ko05150	K11041	eta; exfoliative toxin A/B	Buffington_201_013	3.33	0.0601697	1	3.33	0.0601697	0.03201	T2D	Male	45.4	67
Bacteria	Firmicutes	Clostridia	Lachnospirales	Lachnospiraceae	NA	NA	ASV_139	Staphylococcus aureus infection	ko05150	K11041	eta; exfoliative toxin A/B	Buffington_201_001	2	0.024844	1	2	0.024844	0.0155436	T2D	Male	31.8	57
Bacteria	Firmicutes	Clostridia	Lachnospirales	Lachnospiraceae	NA	NA	ASV_139	Staphylococcus aureus infection	ko05150	K11041	eta; exfoliative toxin A/B	Buffington_201_002	1	0.0162484	1	1	0.0162484	0.0070368	T2D	Male	39.5	59
Bacteria	Firmicutes	Clostridia	Lachnospirales	Lachnospiraceae	NA	NA	ASV_139	Staphylococcus aureus infection	ko05150	K11041	eta; exfoliative toxin A/B	Buffington_201_005	1	0.0106015	1	1	0.0106015	0.0357526	HC	Female	34.5	53
Bacteria	Firmicutes	Clostridia	Lachnospirales	Lachnospiraceae	NA	NA	ASV_139	Staphylococcus aureus infection	ko05150	K11041	eta; exfoliative toxin A/B	Buffington_201_006	5	0.0642342	1	5	0.0642342	0.0600962	T2D	Female	28.7	62
Bacteria	Firmicutes	Clostridia	Lachnospirales	Lachnospiraceae	NA	NA	ASV_139	Staphylococcus aureus infection	ko05150	K11041	eta; exfoliative toxin A/B	Buffington_201_007	5	0.0527918	1	5	0.0527918	0.0462235	HC	Male	25.8	52
Bacteria	Firmicutes	Clostridia	Lachnospirales	Lachnospiraceae	NA	NA	ASV_139	Staphylococcus aureus infection	ko05150	K11041	eta; exfoliative toxin A/B	Buffington_201_009	4	0.069087	1	4	0.069087	0.086077	HC	Female	21.1	56
Bacteria	Firmicutes	Clostridia	Lachnospirales	Lachnospiraceae	NA	NA	ASV_139	Staphylococcus aureus infection	ko05150	K11041	eta; exfoliative toxin A/B	Buffington_201_010	7	0.0874453	1	7	0.0874453	0.0196983	T2D	Female	33.5	64
Bacteria	Firmicutes	Clostridia	Lachnospirales	Lachnospiraceae	NA	NA	ASV_139	Staphylococcus aureus infection	ko05150	K11041	eta; exfoliative toxin A/B	Buffington_201_014	178	2.14191	1	178	2.14191	0.220753	T2D	Female	28.5	55
Bacteria	Firmicutes	Bacilli	Lactobacillales	Streptococcaceae	Streptococcus	NA	ASV_141	Staphylococcus aureus infection	ko05150	K11041	eta; exfoliative toxin A/B	Buffington_201_002	66	1.0724	1	66	1.0724	0.464429	T2D	Male	39.5	59
Bacteria	Firmicutes	Bacilli	Lactobacillales	Streptococcaceae	Streptococcus	NA	ASV_141	Staphylococcus aureus infection	ko05150	K11041	eta; exfoliative toxin A/B	Buffington_201_005	1	0.0106015	1	1	0.0106015	0.0357526	HC	Female	34.5	53
Bacteria	Firmicutes	Bacilli	Lactobacillales	Streptococcaceae	Streptococcus	NA	ASV_141	Staphylococcus aureus infection	ko05150	K11041	eta; exfoliative toxin A/B	Buffington_201_006	13	0.167009	1	13	0.167009	0.15625	T2D	Female	28.7	62
Bacteria	Firmicutes	Bacilli	Lactobacillales	Streptococcaceae	Streptococcus	NA	ASV_141	Staphylococcus aureus infection	ko05150	K11041	eta; exfoliative toxin A/B	Buffington_201_008	11	0.20427	1	11	0.20427	0.156986	HC	Female	35.8	54
Bacteria	Firmicutes	Bacilli	Lactobacillales	Streptococcaceae	Streptococcus	NA	ASV_141	Staphylococcus aureus infection	ko05150	K11041	eta; exfoliative toxin A/B	Buffington_201_009	1	0.0172718	1	1	0.0172718	0.0215193	HC	Female	21.1	56
Bacteria	Firmicutes	Bacilli	Lactobacillales	Streptococcaceae	Streptococcus	NA	ASV_141	Staphylococcus aureus infection	ko05150	K11041	eta; exfoliative toxin A/B	Buffington_201_010	49	0.612117	1	49	0.612117	0.137888	T2D	Female	33.5	64
Bacteria	Firmicutes	Bacilli	Lactobacillales	Streptococcaceae	Streptococcus	NA	ASV_141	Staphylococcus aureus infection	ko05150	K11041	eta; exfoliative toxin A/B	Buffington_201_013	41	0.740828	1	41	0.740828	0.394117	T2D	Male	45.4	67
Bacteria	Firmicutes	Bacilli	Lactobacillales	Streptococcaceae	Streptococcus	NA	ASV_141	Staphylococcus aureus infection	ko05150	K11041	eta; exfoliative toxin A/B	Buffington_201_014	3	0.0360996	1	3	0.0360996	0.00372056	T2D	Female	28.5	55
Bacteria	Firmicutes	Clostridia	Lachnospirales	Lachnospiraceae	NA	NA	ASV_145	Staphylococcus aureus infection	ko05150	K11041	eta; exfoliative toxin A/B	Buffington_201_001	13	0.161486	1	13	0.161486	0.101034	T2D	Male	31.8	57
Bacteria	Firmicutes	Clostridia	Lachnospirales	Lachnospiraceae	NA	NA	ASV_145	Staphylococcus aureus infection	ko05150	K11041	eta; exfoliative toxin A/B	Buffington_201_002	5.17	0.0840044	1	5.17	0.0840044	0.0363803	T2D	Male	39.5	59
Bacteria	Firmicutes	Clostridia	Lachnospirales	Lachnospiraceae	NA	NA	ASV_145	Staphylococcus aureus infection	ko05150	K11041	eta; exfoliative toxin A/B	Buffington_201_003	6	0.0744446	1	6	0.0744446	0.254994	HC	Female	25.2	50
Bacteria	Firmicutes	Clostridia	Lachnospirales	Lachnospiraceae	NA	NA	ASV_145	Staphylococcus aureus infection	ko05150	K11041	eta; exfoliative toxin A/B	Buffington_201_005	0.5	0.00530077	1	0.5	0.00530077	0.0178763	HC	Female	34.5	53
Bacteria	Firmicutes	Clostridia	Lachnospirales	Lachnospiraceae	NA	NA	ASV_145	Staphylococcus aureus infection	ko05150	K11041	eta; exfoliative toxin A/B	Buffington_201_006	1	0.0128468	1	1	0.0128468	0.0120192	T2D	Female	28.7	62
Bacteria	Firmicutes	Clostridia	Lachnospirales	Lachnospiraceae	NA	NA	ASV_145	Staphylococcus aureus infection	ko05150	K11041	eta; exfoliative toxin A/B	Buffington_201_007	0.5	0.00527918	1	0.5	0.00527918	0.00462235	HC	Male	25.8	52
Bacteria	Firmicutes	Clostridia	Lachnospirales	Lachnospiraceae	NA	NA	ASV_145	Staphylococcus aureus infection	ko05150	K11041	eta; exfoliative toxin A/B	Buffington_201_013	3	0.0542069	1	3	0.0542069	0.0288378	T2D	Male	45.4	67
Bacteria	Firmicutes	Clostridia	Clostridiales	Clostridiaceae	Clostridium sensu stricto 1	NA	ASV_193	Staphylococcus aureus infection	ko05150	K11041	eta; exfoliative toxin A/B	Buffington_201_001	58	0.720477	1	58	0.720477	0.450766	T2D	Male	31.8	57
Bacteria	Firmicutes	Clostridia	Clostridiales	Clostridiaceae	Clostridium sensu stricto 1	NA	ASV_193	Staphylococcus aureus infection	ko05150	K11041	eta; exfoliative toxin A/B	Buffington_201_003	1	0.0124074	1	1	0.0124074	0.0424989	HC	Female	25.2	50
Bacteria	Firmicutes	Clostridia	Clostridiales	Clostridiaceae	Clostridium sensu stricto 1	NA	ASV_193	Staphylococcus aureus infection	ko05150	K11041	eta; exfoliative toxin A/B	Buffington_201_005	4	0.0424062	1	4	0.0424062	0.14301	HC	Female	34.5	53
Bacteria	Firmicutes	Clostridia	Clostridiales	Clostridiaceae	Clostridium sensu stricto 1	NA	ASV_193	Staphylococcus aureus infection	ko05150	K11041	eta; exfoliative toxin A/B	Buffington_201_007	1	0.0105584	1	1	0.0105584	0.00924471	HC	Male	25.8	52
Bacteria	Firmicutes	Clostridia	Clostridiales	Clostridiaceae	Clostridium sensu stricto 1	NA	ASV_193	Staphylococcus aureus infection	ko05150	K11041	eta; exfoliative toxin A/B	Buffington_201_009	1	0.0172718	1	1	0.0172718	0.0215193	HC	Female	21.1	56
Bacteria	Firmicutes	Clostridia	Clostridiales	Clostridiaceae	Clostridium sensu stricto 1	NA	ASV_193	Staphylococcus aureus infection	ko05150	K11041	eta; exfoliative toxin A/B	Buffington_201_011	44	0.537757	1	44	0.537757	0.919732	HC	Female	25	59
Bacteria	Firmicutes	Clostridia	Lachnospirales	Lachnospiraceae	NA	NA	ASV_203	Staphylococcus aureus infection	ko05150	K11041	eta; exfoliative toxin A/B	Buffington_201_002	6	0.0974906	1	6	0.0974906	0.0422208	T2D	Male	39.5	59
Bacteria	Firmicutes	Clostridia	Lachnospirales	Lachnospiraceae	NA	NA	ASV_203	Staphylococcus aureus infection	ko05150	K11041	eta; exfoliative toxin A/B	Buffington_201_003	2	0.0248149	1	2	0.0248149	0.0849979	HC	Female	25.2	50
Bacteria	Firmicutes	Clostridia	Lachnospirales	Lachnospiraceae	NA	NA	ASV_203	Staphylococcus aureus infection	ko05150	K11041	eta; exfoliative toxin A/B	Buffington_201_006	2	0.0256937	1	2	0.0256937	0.0240385	T2D	Female	28.7	62
Bacteria	Firmicutes	Clostridia	Lachnospirales	Lachnospiraceae	NA	NA	ASV_203	Staphylococcus aureus infection	ko05150	K11041	eta; exfoliative toxin A/B	Buffington_201_007	5	0.0527918	1	5	0.0527918	0.0462235	HC	Male	25.8	52
Bacteria	Firmicutes	Clostridia	Lachnospirales	Lachnospiraceae	NA	NA	ASV_203	Staphylococcus aureus infection	ko05150	K11041	eta; exfoliative toxin A/B	Buffington_201_009	10	0.172718	1	10	0.172718	0.215193	HC	Female	21.1	56
Bacteria	Firmicutes	Clostridia	Lachnospirales	Lachnospiraceae	NA	NA	ASV_203	Staphylococcus aureus infection	ko05150	K11041	eta; exfoliative toxin A/B	Buffington_201_010	9	0.11243	1	9	0.11243	0.0253264	T2D	Female	33.5	64
Bacteria	Firmicutes	Clostridia	Lachnospirales	Lachnospiraceae	NA	NA	ASV_203	Staphylococcus aureus infection	ko05150	K11041	eta; exfoliative toxin A/B	Buffington_201_014	68	0.818258	1	68	0.818258	0.0843327	T2D	Female	28.5	55
Bacteria	Actinobacteriota	Coriobacteriia	Coriobacteriales	Eggerthellaceae	Enterorhabdus	NA	ASV_217	Staphylococcus aureus infection	ko05150	K11041	eta; exfoliative toxin A/B	Buffington_201_001	33.5	0.416138	1	33.5	0.416138	0.260356	T2D	Male	31.8	57
Bacteria	Actinobacteriota	Coriobacteriia	Coriobacteriales	Eggerthellaceae	Enterorhabdus	NA	ASV_217	Staphylococcus aureus infection	ko05150	K11041	eta; exfoliative toxin A/B	Buffington_201_003	6	0.0744446	1	6	0.0744446	0.254994	HC	Female	25.2	50
Bacteria	Firmicutes	Clostridia	Lachnospirales	Lachnospiraceae	NA	NA	ASV_248	Staphylococcus aureus infection	ko05150	K11041	eta; exfoliative toxin A/B	Buffington_201_003	2	0.0248149	1	2	0.0248149	0.0849979	HC	Female	25.2	50
Bacteria	Firmicutes	Clostridia	Lachnospirales	Lachnospiraceae	NA	NA	ASV_248	Staphylococcus aureus infection	ko05150	K11041	eta; exfoliative toxin A/B	Buffington_201_005	1	0.0106015	1	1	0.0106015	0.0357526	HC	Female	34.5	53
Bacteria	Firmicutes	Clostridia	Lachnospirales	Lachnospiraceae	NA	NA	ASV_248	Staphylococcus aureus infection	ko05150	K11041	eta; exfoliative toxin A/B	Buffington_201_006	1	0.0128468	1	1	0.0128468	0.0120192	T2D	Female	28.7	62
Bacteria	Firmicutes	Clostridia	Lachnospirales	Lachnospiraceae	NA	NA	ASV_248	Staphylococcus aureus infection	ko05150	K11041	eta; exfoliative toxin A/B	Buffington_201_007	9	0.0950253	1	9	0.0950253	0.0832024	HC	Male	25.8	52
Bacteria	Firmicutes	Clostridia	Lachnospirales	Lachnospiraceae	NA	NA	ASV_248	Staphylococcus aureus infection	ko05150	K11041	eta; exfoliative toxin A/B	Buffington_201_008	6	0.11142	1	6	0.11142	0.0856287	HC	Female	35.8	54
Bacteria	Firmicutes	Clostridia	Lachnospirales	Lachnospiraceae	NA	NA	ASV_248	Staphylococcus aureus infection	ko05150	K11041	eta; exfoliative toxin A/B	Buffington_201_009	6	0.103631	1	6	0.103631	0.129116	HC	Female	21.1	56
Bacteria	Firmicutes	Clostridia	Lachnospirales	Lachnospiraceae	NA	NA	ASV_248	Staphylococcus aureus infection	ko05150	K11041	eta; exfoliative toxin A/B	Buffington_201_010	18	0.224859	1	18	0.224859	0.0506529	T2D	Female	33.5	64
Bacteria	Firmicutes	Clostridia	Lachnospirales	Lachnospiraceae	NA	NA	ASV_248	Staphylococcus aureus infection	ko05150	K11041	eta; exfoliative toxin A/B	Buffington_201_014	14	0.168465	1	14	0.168465	0.0173626	T2D	Female	28.5	55
Bacteria	Firmicutes	Clostridia	Lachnospirales	Lachnospiraceae	Anaerostipes	NA	ASV_293	Staphylococcus aureus infection	ko05150	K11041	eta; exfoliative toxin A/B	Buffington_201_002	4	0.0649937	1	4	0.0649937	0.0281472	T2D	Male	39.5	59
Bacteria	Firmicutes	Clostridia	Lachnospirales	Lachnospiraceae	Anaerostipes	NA	ASV_293	Staphylococcus aureus infection	ko05150	K11041	eta; exfoliative toxin A/B	Buffington_201_010	26	0.324797	1	26	0.324797	0.0731652	T2D	Female	33.5	64
Bacteria	Firmicutes	Clostridia	Lachnospirales	Lachnospiraceae	Anaerostipes	NA	ASV_293	Staphylococcus aureus infection	ko05150	K11041	eta; exfoliative toxin A/B	Buffington_201_014	10	0.120332	1	10	0.120332	0.0124019	T2D	Female	28.5	55
Bacteria	Firmicutes	Clostridia	Clostridiales	Clostridiaceae	Clostridium sensu stricto 1	NA	ASV_302	Staphylococcus aureus infection	ko05150	K11041	eta; exfoliative toxin A/B	Buffington_201_014	7.6	0.0914523	1	7.6	0.0914523	0.00942542	T2D	Female	28.5	55
Bacteria	Firmicutes	Clostridia	Lachnospirales	Lachnospiraceae	Hungatella	NA	ASV_305	Staphylococcus aureus infection	ko05150	K11041	eta; exfoliative toxin A/B	Buffington_201_002	5	0.0812422	1	5	0.0812422	0.035184	T2D	Male	39.5	59
Bacteria	Firmicutes	Clostridia	Lachnospirales	Lachnospiraceae	Hungatella	NA	ASV_305	Staphylococcus aureus infection	ko05150	K11041	eta; exfoliative toxin A/B	Buffington_201_005	1	0.0106015	1	1	0.0106015	0.0357526	HC	Female	34.5	53
Bacteria	Firmicutes	Clostridia	Lachnospirales	Lachnospiraceae	Hungatella	NA	ASV_305	Staphylococcus aureus infection	ko05150	K11041	eta; exfoliative toxin A/B	Buffington_201_007	3	0.0316751	1	3	0.0316751	0.0277341	HC	Male	25.8	52
Bacteria	Firmicutes	Clostridia	Lachnospirales	Lachnospiraceae	Hungatella	NA	ASV_305	Staphylococcus aureus infection	ko05150	K11041	eta; exfoliative toxin A/B	Buffington_201_010	9	0.11243	1	9	0.11243	0.0253264	T2D	Female	33.5	64
Bacteria	Firmicutes	Clostridia	Lachnospirales	Lachnospiraceae	Hungatella	NA	ASV_305	Staphylococcus aureus infection	ko05150	K11041	eta; exfoliative toxin A/B	Buffington_201_014	19	0.228631	1	19	0.228631	0.0235636	T2D	Female	28.5	55
Bacteria	Firmicutes	Clostridia	Lachnospirales	Lachnospiraceae	Lachnoclostridium	NA	ASV_316	Staphylococcus aureus infection	ko05150	K11041	eta; exfoliative toxin A/B	Buffington_201_005	1	0.0106015	1	1	0.0106015	0.0357526	HC	Female	34.5	53
Bacteria	Firmicutes	Clostridia	Lachnospirales	Lachnospiraceae	Lachnoclostridium	NA	ASV_316	Staphylococcus aureus infection	ko05150	K11041	eta; exfoliative toxin A/B	Buffington_201_009	3	0.0518153	1	3	0.0518153	0.0645578	HC	Female	21.1	56
Bacteria	Firmicutes	Clostridia	Lachnospirales	Lachnospiraceae	Lachnoclostridium	NA	ASV_316	Staphylococcus aureus infection	ko05150	K11041	eta; exfoliative toxin A/B	Buffington_201_014	28	0.33693	1	28	0.33693	0.0347252	T2D	Female	28.5	55
Bacteria	Firmicutes	Clostridia	Lachnospirales	Lachnospiraceae	Lachnoclostridium	NA	ASV_323	Staphylococcus aureus infection	ko05150	K11041	eta; exfoliative toxin A/B	Buffington_201_002	10	0.162484	1	10	0.162484	0.070368	T2D	Male	39.5	59
Bacteria	Firmicutes	Clostridia	Lachnospirales	Lachnospiraceae	Lachnoclostridium	NA	ASV_323	Staphylococcus aureus infection	ko05150	K11041	eta; exfoliative toxin A/B	Buffington_201_006	1	0.0128468	1	1	0.0128468	0.0120192	T2D	Female	28.7	62
Bacteria	Firmicutes	Clostridia	Lachnospirales	Lachnospiraceae	Lachnoclostridium	NA	ASV_323	Staphylococcus aureus infection	ko05150	K11041	eta; exfoliative toxin A/B	Buffington_201_009	2	0.0345435	1	2	0.0345435	0.0430385	HC	Female	21.1	56
Bacteria	Firmicutes	Clostridia	Lachnospirales	Lachnospiraceae	Lachnoclostridium	NA	ASV_323	Staphylococcus aureus infection	ko05150	K11041	eta; exfoliative toxin A/B	Buffington_201_010	9	0.11243	1	9	0.11243	0.0253264	T2D	Female	33.5	64
Bacteria	Firmicutes	Clostridia	Lachnospirales	Lachnospiraceae	Lachnoclostridium	NA	ASV_323	Staphylococcus aureus infection	ko05150	K11041	eta; exfoliative toxin A/B	Buffington_201_014	8	0.0962656	1	8	0.0962656	0.0099215	T2D	Female	28.5	55
Bacteria	Firmicutes	Bacilli	Lactobacillales	Streptococcaceae	Lactococcus	NA	ASV_329	Staphylococcus aureus infection	ko05150	K11041	eta; exfoliative toxin A/B	Buffington_201_002	0.17	0.00276223	1	0.17	0.00276223	0.00119626	T2D	Male	39.5	59
Bacteria	Firmicutes	Bacilli	Lactobacillales	Streptococcaceae	Lactococcus	NA	ASV_329	Staphylococcus aureus infection	ko05150	K11041	eta; exfoliative toxin A/B	Buffington_201_009	0.17	0.0029362	1	0.17	0.0029362	0.00365827	HC	Female	21.1	56
Bacteria	Firmicutes	Bacilli	Lactobacillales	Streptococcaceae	Lactococcus	NA	ASV_329	Staphylococcus aureus infection	ko05150	K11041	eta; exfoliative toxin A/B	Buffington_201_010	0.83	0.0103685	1	0.83	0.0103685	0.00233566	T2D	Female	33.5	64
Bacteria	Firmicutes	Bacilli	Lactobacillales	Streptococcaceae	Lactococcus	NA	ASV_329	Staphylococcus aureus infection	ko05150	K11041	eta; exfoliative toxin A/B	Buffington_201_011	0.17	0.0020777	1	0.17	0.0020777	0.00355351	HC	Female	25	59
Bacteria	Firmicutes	Bacilli	Lactobacillales	Streptococcaceae	Lactococcus	NA	ASV_329	Staphylococcus aureus infection	ko05150	K11041	eta; exfoliative toxin A/B	Buffington_201_013	3	0.0542069	1	3	0.0542069	0.0288378	T2D	Male	45.4	67
Bacteria	Firmicutes	Bacilli	Lactobacillales	Streptococcaceae	Lactococcus	NA	ASV_329	Staphylococcus aureus infection	ko05150	K11041	eta; exfoliative toxin A/B	Buffington_201_014	0.33	0.00397096	1	0.33	0.00397096	0.000409262	T2D	Female	28.5	55
Bacteria	Actinobacteriota	Coriobacteriia	Coriobacteriales	Eggerthellaceae	NA	NA	ASV_342	Staphylococcus aureus infection	ko05150	K11041	eta; exfoliative toxin A/B	Buffington_201_001	0.5	0.00621101	1	0.5	0.00621101	0.00388591	T2D	Male	31.8	57
Bacteria	Actinobacteriota	Coriobacteriia	Coriobacteriales	Eggerthellaceae	NA	NA	ASV_342	Staphylococcus aureus infection	ko05150	K11041	eta; exfoliative toxin A/B	Buffington_201_003	1	0.0124074	1	1	0.0124074	0.0424989	HC	Female	25.2	50
Bacteria	Actinobacteriota	Coriobacteriia	Coriobacteriales	Eggerthellaceae	NA	NA	ASV_342	Staphylococcus aureus infection	ko05150	K11041	eta; exfoliative toxin A/B	Buffington_201_005	0.5	0.00530077	1	0.5	0.00530077	0.0178763	HC	Female	34.5	53
Bacteria	Actinobacteriota	Coriobacteriia	Coriobacteriales	Eggerthellaceae	NA	NA	ASV_342	Staphylococcus aureus infection	ko05150	K11041	eta; exfoliative toxin A/B	Buffington_201_006	2	0.0256937	1	2	0.0256937	0.0240385	T2D	Female	28.7	62
Bacteria	Actinobacteriota	Coriobacteriia	Coriobacteriales	Eggerthellaceae	NA	NA	ASV_342	Staphylococcus aureus infection	ko05150	K11041	eta; exfoliative toxin A/B	Buffington_201_007	2	0.0211167	1	2	0.0211167	0.0184894	HC	Male	25.8	52
Bacteria	Actinobacteriota	Coriobacteriia	Coriobacteriales	Eggerthellaceae	NA	NA	ASV_342	Staphylococcus aureus infection	ko05150	K11041	eta; exfoliative toxin A/B	Buffington_201_009	2	0.0345435	1	2	0.0345435	0.0430385	HC	Female	21.1	56
Bacteria	Actinobacteriota	Coriobacteriia	Coriobacteriales	Eggerthellaceae	NA	NA	ASV_342	Staphylococcus aureus infection	ko05150	K11041	eta; exfoliative toxin A/B	Buffington_201_010	2.5	0.0312305	1	2.5	0.0312305	0.00703512	T2D	Female	33.5	64
Bacteria	Actinobacteriota	Coriobacteriia	Coriobacteriales	Eggerthellaceae	NA	NA	ASV_342	Staphylococcus aureus infection	ko05150	K11041	eta; exfoliative toxin A/B	Buffington_201_011	2	0.0244435	1	2	0.0244435	0.041806	HC	Female	25	59
Bacteria	Actinobacteriota	Coriobacteriia	Coriobacteriales	Eggerthellaceae	NA	NA	ASV_342	Staphylococcus aureus infection	ko05150	K11041	eta; exfoliative toxin A/B	Buffington_201_013	0.5	0.00903448	1	0.5	0.00903448	0.00480631	T2D	Male	45.4	67
Bacteria	Firmicutes	Bacilli	Lactobacillales	Streptococcaceae	Lactococcus	NA	ASV_344	Staphylococcus aureus infection	ko05150	K11041	eta; exfoliative toxin A/B	Buffington_201_013	26	0.469793	1	26	0.469793	0.249928	T2D	Male	45.4	67
Bacteria	Firmicutes	Negativicutes	Veillonellales-Selenomonadales	Selenomonadaceae	Megamonas	NA	ASV_355	Staphylococcus aureus infection	ko05150	K11041	eta; exfoliative toxin A/B	Buffington_201_010	24	0.299813	1	24	0.299813	0.0675371	T2D	Female	33.5	64
Bacteria	Firmicutes	Clostridia	NA	NA	NA	NA	ASV_360	Staphylococcus aureus infection	ko05150	K11041	eta; exfoliative toxin A/B	Buffington_201_001	20	0.24844	1	20	0.24844	0.155436	T2D	Male	31.8	57
Bacteria	Firmicutes	Clostridia	NA	NA	NA	NA	ASV_360	Staphylococcus aureus infection	ko05150	K11041	eta; exfoliative toxin A/B	Buffington_201_003	2	0.0248149	1	2	0.0248149	0.0849979	HC	Female	25.2	50
Bacteria	Firmicutes	Bacilli	Staphylococcales	Gemellaceae	Gemella	NA	ASV_462	Staphylococcus aureus infection	ko05150	K11041	eta; exfoliative toxin A/B	Buffington_201_002	2	0.0324969	1	2	0.0324969	0.0140736	T2D	Male	39.5	59
Bacteria	Firmicutes	Bacilli	Staphylococcales	Gemellaceae	Gemella	NA	ASV_462	Staphylococcus aureus infection	ko05150	K11041	eta; exfoliative toxin A/B	Buffington_201_005	3	0.0318046	1	3	0.0318046	0.107258	HC	Female	34.5	53
Bacteria	Firmicutes	Bacilli	Staphylococcales	Gemellaceae	Gemella	NA	ASV_462	Staphylococcus aureus infection	ko05150	K11041	eta; exfoliative toxin A/B	Buffington_201_006	1	0.0128468	1	1	0.0128468	0.0120192	T2D	Female	28.7	62
Bacteria	Firmicutes	Bacilli	Staphylococcales	Gemellaceae	Gemella	NA	ASV_462	Staphylococcus aureus infection	ko05150	K11041	eta; exfoliative toxin A/B	Buffington_201_013	1	0.018069	1	1	0.018069	0.00961261	T2D	Male	45.4	67
Bacteria	Firmicutes	Bacilli	Staphylococcales	Gemellaceae	Gemella	NA	ASV_462	Staphylococcus aureus infection	ko05150	K11041	eta; exfoliative toxin A/B	Buffington_201_014	1	0.0120332	1	1	0.0120332	0.00124019	T2D	Female	28.5	55
Bacteria	Firmicutes	Bacilli	NA	NA	NA	NA	ASV_467	Staphylococcus aureus infection	ko05150	K11041	eta; exfoliative toxin A/B	Buffington_201_002	0.8	0.0129987	1	0.8	0.0129987	0.00562944	T2D	Male	39.5	59
Bacteria	Firmicutes	Bacilli	NA	NA	NA	NA	ASV_467	Staphylococcus aureus infection	ko05150	K11041	eta; exfoliative toxin A/B	Buffington_201_006	0.2	0.00256937	1	0.2	0.00256937	0.00240385	T2D	Female	28.7	62
Bacteria	Firmicutes	Bacilli	NA	NA	NA	NA	ASV_467	Staphylococcus aureus infection	ko05150	K11041	eta; exfoliative toxin A/B	Buffington_201_008	0.2	0.003714	1	0.2	0.003714	0.00285429	HC	Female	35.8	54
Bacteria	Firmicutes	Bacilli	NA	NA	NA	NA	ASV_467	Staphylococcus aureus infection	ko05150	K11041	eta; exfoliative toxin A/B	Buffington_201_010	0.2	0.00249844	1	0.2	0.00249844	0.00056281	T2D	Female	33.5	64
Bacteria	Proteobacteria	Gammaproteobacteria	Enterobacterales	Enterobacteriaceae	NA	NA	ASV_8	Bacterial invasion of epithelial cells	ko05100	K12785	espG, virA; LEE-encoded effector EspG	Buffington_201_001	532.67	6.61684	1	532.67	6.61684	1	T2D	Male	31.8	57
Bacteria	Proteobacteria	Gammaproteobacteria	Enterobacterales	Enterobacteriaceae	NA	NA	ASV_8	Bacterial invasion of epithelial cells	ko05100	K12785	espG, virA; LEE-encoded effector EspG	Buffington_201_002	11.33	0.184095	1	11.33	0.184095	1	T2D	Male	39.5	59
Bacteria	Proteobacteria	Gammaproteobacteria	Enterobacterales	Enterobacteriaceae	NA	NA	ASV_8	Bacterial invasion of epithelial cells	ko05100	K12785	espG, virA; LEE-encoded effector EspG	Buffington_201_003	3	0.0372223	1	3	0.0372223	1	HC	Female	25.2	50
Bacteria	Proteobacteria	Gammaproteobacteria	Enterobacterales	Enterobacteriaceae	NA	NA	ASV_8	Bacterial invasion of epithelial cells	ko05100	K12785	espG, virA; LEE-encoded effector EspG	Buffington_201_005	0.67	0.00710303	1	0.67	0.00710303	1	HC	Female	34.5	53
Bacteria	Proteobacteria	Gammaproteobacteria	Enterobacterales	Enterobacteriaceae	NA	NA	ASV_8	Bacterial invasion of epithelial cells	ko05100	K12785	espG, virA; LEE-encoded effector EspG	Buffington_201_006	28	0.359711	1	28	0.359711	1	T2D	Female	28.7	62
Bacteria	Proteobacteria	Gammaproteobacteria	Enterobacterales	Enterobacteriaceae	NA	NA	ASV_8	Bacterial invasion of epithelial cells	ko05100	K12785	espG, virA; LEE-encoded effector EspG	Buffington_201_007	0.33	0.00348426	1	0.33	0.00348426	1	HC	Male	25.8	52
Bacteria	Proteobacteria	Gammaproteobacteria	Enterobacterales	Enterobacteriaceae	NA	NA	ASV_8	Bacterial invasion of epithelial cells	ko05100	K12785	espG, virA; LEE-encoded effector EspG	Buffington_201_008	23.33	0.433238	1	23.33	0.433238	1	HC	Female	35.8	54
Bacteria	Proteobacteria	Gammaproteobacteria	Enterobacterales	Enterobacteriaceae	NA	NA	ASV_8	Bacterial invasion of epithelial cells	ko05100	K12785	espG, virA; LEE-encoded effector EspG	Buffington_201_010	123.33	1.54066	1	123.33	1.54066	1	T2D	Female	33.5	64
Bacteria	Proteobacteria	Gammaproteobacteria	Enterobacterales	Enterobacteriaceae	NA	NA	ASV_8	Bacterial invasion of epithelial cells	ko05100	K12785	espG, virA; LEE-encoded effector EspG	Buffington_201_011	26.33	0.321799	1	26.33	0.321799	1	HC	Female	25	59
Bacteria	Proteobacteria	Gammaproteobacteria	Enterobacterales	Enterobacteriaceae	NA	NA	ASV_8	Bacterial invasion of epithelial cells	ko05100	K12785	espG, virA; LEE-encoded effector EspG	Buffington_201_013	116.33	2.10196	1	116.33	2.10196	1	T2D	Male	45.4	67
Bacteria	Proteobacteria	Gammaproteobacteria	Enterobacterales	Enterobacteriaceae	NA	NA	ASV_8	Bacterial invasion of epithelial cells	ko05100	K12785	espG, virA; LEE-encoded effector EspG	Buffington_201_014	69.67	0.838353	1	69.67	0.838353	1	T2D	Female	28.5	55
Bacteria	Proteobacteria	Gammaproteobacteria	Enterobacterales	Enterobacteriaceae	NA	NA	ASV_8	Bacterial invasion of epithelial cells	ko05100	K13085	ipgD, sopB; phosphatidylinositol-4,5-bisphosphate 4-phosphatase [EC:3.1.3.78]	Buffington_201_001	532.67	6.61684	1	532.67	6.61684	1	T2D	Male	31.8	57
Bacteria	Proteobacteria	Gammaproteobacteria	Enterobacterales	Enterobacteriaceae	NA	NA	ASV_8	Bacterial invasion of epithelial cells	ko05100	K13085	ipgD, sopB; phosphatidylinositol-4,5-bisphosphate 4-phosphatase [EC:3.1.3.78]	Buffington_201_002	11.33	0.184095	1	11.33	0.184095	1	T2D	Male	39.5	59
Bacteria	Proteobacteria	Gammaproteobacteria	Enterobacterales	Enterobacteriaceae	NA	NA	ASV_8	Bacterial invasion of epithelial cells	ko05100	K13085	ipgD, sopB; phosphatidylinositol-4,5-bisphosphate 4-phosphatase [EC:3.1.3.78]	Buffington_201_003	3	0.0372223	1	3	0.0372223	1	HC	Female	25.2	50
Bacteria	Proteobacteria	Gammaproteobacteria	Enterobacterales	Enterobacteriaceae	NA	NA	ASV_8	Bacterial invasion of epithelial cells	ko05100	K13085	ipgD, sopB; phosphatidylinositol-4,5-bisphosphate 4-phosphatase [EC:3.1.3.78]	Buffington_201_005	0.67	0.00710303	1	0.67	0.00710303	1	HC	Female	34.5	53
Bacteria	Proteobacteria	Gammaproteobacteria	Enterobacterales	Enterobacteriaceae	NA	NA	ASV_8	Bacterial invasion of epithelial cells	ko05100	K13085	ipgD, sopB; phosphatidylinositol-4,5-bisphosphate 4-phosphatase [EC:3.1.3.78]	Buffington_201_006	28	0.359711	1	28	0.359711	1	T2D	Female	28.7	62
Bacteria	Proteobacteria	Gammaproteobacteria	Enterobacterales	Enterobacteriaceae	NA	NA	ASV_8	Bacterial invasion of epithelial cells	ko05100	K13085	ipgD, sopB; phosphatidylinositol-4,5-bisphosphate 4-phosphatase [EC:3.1.3.78]	Buffington_201_007	0.33	0.00348426	1	0.33	0.00348426	1	HC	Male	25.8	52
Bacteria	Proteobacteria	Gammaproteobacteria	Enterobacterales	Enterobacteriaceae	NA	NA	ASV_8	Bacterial invasion of epithelial cells	ko05100	K13085	ipgD, sopB; phosphatidylinositol-4,5-bisphosphate 4-phosphatase [EC:3.1.3.78]	Buffington_201_008	23.33	0.433238	1	23.33	0.433238	1	HC	Female	35.8	54
Bacteria	Proteobacteria	Gammaproteobacteria	Enterobacterales	Enterobacteriaceae	NA	NA	ASV_8	Bacterial invasion of epithelial cells	ko05100	K13085	ipgD, sopB; phosphatidylinositol-4,5-bisphosphate 4-phosphatase [EC:3.1.3.78]	Buffington_201_010	123.33	1.54066	1	123.33	1.54066	1	T2D	Female	33.5	64
Bacteria	Proteobacteria	Gammaproteobacteria	Enterobacterales	Enterobacteriaceae	NA	NA	ASV_8	Bacterial invasion of epithelial cells	ko05100	K13085	ipgD, sopB; phosphatidylinositol-4,5-bisphosphate 4-phosphatase [EC:3.1.3.78]	Buffington_201_011	26.33	0.321799	1	26.33	0.321799	1	HC	Female	25	59
Bacteria	Proteobacteria	Gammaproteobacteria	Enterobacterales	Enterobacteriaceae	NA	NA	ASV_8	Bacterial invasion of epithelial cells	ko05100	K13085	ipgD, sopB; phosphatidylinositol-4,5-bisphosphate 4-phosphatase [EC:3.1.3.78]	Buffington_201_013	116.33	2.10196	1	116.33	2.10196	1	T2D	Male	45.4	67
Bacteria	Proteobacteria	Gammaproteobacteria	Enterobacterales	Enterobacteriaceae	NA	NA	ASV_8	Bacterial invasion of epithelial cells	ko05100	K13085	ipgD, sopB; phosphatidylinositol-4,5-bisphosphate 4-phosphatase [EC:3.1.3.78]	Buffington_201_014	69.67	0.838353	1	69.67	0.838353	1	T2D	Female	28.5	55
Bacteria	Proteobacteria	Gammaproteobacteria	Enterobacterales	Enterobacteriaceae	NA	NA	ASV_8	Bacterial invasion of epithelial cells	ko05100	K13284	sipA, ipaA; invasin A	Buffington_201_001	532.67	6.61684	1	532.67	6.61684	1	T2D	Male	31.8	57
Bacteria	Proteobacteria	Gammaproteobacteria	Enterobacterales	Enterobacteriaceae	NA	NA	ASV_8	Bacterial invasion of epithelial cells	ko05100	K13284	sipA, ipaA; invasin A	Buffington_201_002	11.33	0.184095	1	11.33	0.184095	1	T2D	Male	39.5	59
Bacteria	Proteobacteria	Gammaproteobacteria	Enterobacterales	Enterobacteriaceae	NA	NA	ASV_8	Bacterial invasion of epithelial cells	ko05100	K13284	sipA, ipaA; invasin A	Buffington_201_003	3	0.0372223	1	3	0.0372223	1	HC	Female	25.2	50
Bacteria	Proteobacteria	Gammaproteobacteria	Enterobacterales	Enterobacteriaceae	NA	NA	ASV_8	Bacterial invasion of epithelial cells	ko05100	K13284	sipA, ipaA; invasin A	Buffington_201_005	0.67	0.00710303	1	0.67	0.00710303	1	HC	Female	34.5	53
Bacteria	Proteobacteria	Gammaproteobacteria	Enterobacterales	Enterobacteriaceae	NA	NA	ASV_8	Bacterial invasion of epithelial cells	ko05100	K13284	sipA, ipaA; invasin A	Buffington_201_006	28	0.359711	1	28	0.359711	1	T2D	Female	28.7	62
Bacteria	Proteobacteria	Gammaproteobacteria	Enterobacterales	Enterobacteriaceae	NA	NA	ASV_8	Bacterial invasion of epithelial cells	ko05100	K13284	sipA, ipaA; invasin A	Buffington_201_007	0.33	0.00348426	1	0.33	0.00348426	1	HC	Male	25.8	52
Bacteria	Proteobacteria	Gammaproteobacteria	Enterobacterales	Enterobacteriaceae	NA	NA	ASV_8	Bacterial invasion of epithelial cells	ko05100	K13284	sipA, ipaA; invasin A	Buffington_201_008	23.33	0.433238	1	23.33	0.433238	1	HC	Female	35.8	54
Bacteria	Proteobacteria	Gammaproteobacteria	Enterobacterales	Enterobacteriaceae	NA	NA	ASV_8	Bacterial invasion of epithelial cells	ko05100	K13284	sipA, ipaA; invasin A	Buffington_201_010	123.33	1.54066	1	123.33	1.54066	1	T2D	Female	33.5	64
Bacteria	Proteobacteria	Gammaproteobacteria	Enterobacterales	Enterobacteriaceae	NA	NA	ASV_8	Bacterial invasion of epithelial cells	ko05100	K13284	sipA, ipaA; invasin A	Buffington_201_011	26.33	0.321799	1	26.33	0.321799	1	HC	Female	25	59
Bacteria	Proteobacteria	Gammaproteobacteria	Enterobacterales	Enterobacteriaceae	NA	NA	ASV_8	Bacterial invasion of epithelial cells	ko05100	K13284	sipA, ipaA; invasin A	Buffington_201_013	116.33	2.10196	1	116.33	2.10196	1	T2D	Male	45.4	67
Bacteria	Proteobacteria	Gammaproteobacteria	Enterobacterales	Enterobacteriaceae	NA	NA	ASV_8	Bacterial invasion of epithelial cells	ko05100	K13284	sipA, ipaA; invasin A	Buffington_201_014	69.67	0.838353	1	69.67	0.838353	1	T2D	Female	28.5	55
Bacteria	Proteobacteria	Gammaproteobacteria	Enterobacterales	Enterobacteriaceae	NA	NA	ASV_8	Bacterial invasion of epithelial cells	ko05100	K13285	sipB, ipaB, bipB; invasin B	Buffington_201_001	532.67	6.61684	1	532.67	6.61684	1	T2D	Male	31.8	57
Bacteria	Proteobacteria	Gammaproteobacteria	Enterobacterales	Enterobacteriaceae	NA	NA	ASV_8	Bacterial invasion of epithelial cells	ko05100	K13285	sipB, ipaB, bipB; invasin B	Buffington_201_002	11.33	0.184095	1	11.33	0.184095	0.267659	T2D	Male	39.5	59
Bacteria	Proteobacteria	Gammaproteobacteria	Enterobacterales	Enterobacteriaceae	NA	NA	ASV_8	Bacterial invasion of epithelial cells	ko05100	K13285	sipB, ipaB, bipB; invasin B	Buffington_201_003	3	0.0372223	1	3	0.0372223	1	HC	Female	25.2	50
Bacteria	Proteobacteria	Gammaproteobacteria	Enterobacterales	Enterobacteriaceae	NA	NA	ASV_8	Bacterial invasion of epithelial cells	ko05100	K13285	sipB, ipaB, bipB; invasin B	Buffington_201_005	0.67	0.00710303	1	0.67	0.00710303	1	HC	Female	34.5	53
Bacteria	Proteobacteria	Gammaproteobacteria	Enterobacterales	Enterobacteriaceae	NA	NA	ASV_8	Bacterial invasion of epithelial cells	ko05100	K13285	sipB, ipaB, bipB; invasin B	Buffington_201_006	28	0.359711	1	28	0.359711	1	T2D	Female	28.7	62
Bacteria	Proteobacteria	Gammaproteobacteria	Enterobacterales	Enterobacteriaceae	NA	NA	ASV_8	Bacterial invasion of epithelial cells	ko05100	K13285	sipB, ipaB, bipB; invasin B	Buffington_201_007	0.33	0.00348426	1	0.33	0.00348426	1	HC	Male	25.8	52
Bacteria	Proteobacteria	Gammaproteobacteria	Enterobacterales	Enterobacteriaceae	NA	NA	ASV_8	Bacterial invasion of epithelial cells	ko05100	K13285	sipB, ipaB, bipB; invasin B	Buffington_201_008	23.33	0.433238	1	23.33	0.433238	1	HC	Female	35.8	54
Bacteria	Proteobacteria	Gammaproteobacteria	Enterobacterales	Enterobacteriaceae	NA	NA	ASV_8	Bacterial invasion of epithelial cells	ko05100	K13285	sipB, ipaB, bipB; invasin B	Buffington_201_010	123.33	1.54066	1	123.33	1.54066	1	T2D	Female	33.5	64
Bacteria	Proteobacteria	Gammaproteobacteria	Enterobacterales	Enterobacteriaceae	NA	NA	ASV_8	Bacterial invasion of epithelial cells	ko05100	K13285	sipB, ipaB, bipB; invasin B	Buffington_201_011	26.33	0.321799	1	26.33	0.321799	1	HC	Female	25	59
Bacteria	Proteobacteria	Gammaproteobacteria	Enterobacterales	Enterobacteriaceae	NA	NA	ASV_8	Bacterial invasion of epithelial cells	ko05100	K13285	sipB, ipaB, bipB; invasin B	Buffington_201_013	116.33	2.10196	1	116.33	2.10196	1	T2D	Male	45.4	67
Bacteria	Proteobacteria	Gammaproteobacteria	Enterobacterales	Enterobacteriaceae	NA	NA	ASV_8	Bacterial invasion of epithelial cells	ko05100	K13285	sipB, ipaB, bipB; invasin B	Buffington_201_014	69.67	0.838353	1	69.67	0.838353	1	T2D	Female	28.5	55
Bacteria	Proteobacteria	Gammaproteobacteria	Enterobacterales	Morganellaceae	NA	NA	ASV_319	Bacterial invasion of epithelial cells	ko05100	K13285	sipB, ipaB, bipB; invasin B	Buffington_201_002	31	0.503701	1	31	0.503701	0.732341	T2D	Male	39.5	59
Bacteria	Proteobacteria	Gammaproteobacteria	Enterobacterales	Enterobacteriaceae	NA	NA	ASV_8	Bacterial invasion of epithelial cells	ko05100	K13286	sipC, ipaC, bipC; invasin C	Buffington_201_001	532.67	6.61684	1	532.67	6.61684	1	T2D	Male	31.8	57
Bacteria	Proteobacteria	Gammaproteobacteria	Enterobacterales	Enterobacteriaceae	NA	NA	ASV_8	Bacterial invasion of epithelial cells	ko05100	K13286	sipC, ipaC, bipC; invasin C	Buffington_201_002	11.33	0.184095	1	11.33	0.184095	1	T2D	Male	39.5	59
Bacteria	Proteobacteria	Gammaproteobacteria	Enterobacterales	Enterobacteriaceae	NA	NA	ASV_8	Bacterial invasion of epithelial cells	ko05100	K13286	sipC, ipaC, bipC; invasin C	Buffington_201_003	3	0.0372223	1	3	0.0372223	1	HC	Female	25.2	50
Bacteria	Proteobacteria	Gammaproteobacteria	Enterobacterales	Enterobacteriaceae	NA	NA	ASV_8	Bacterial invasion of epithelial cells	ko05100	K13286	sipC, ipaC, bipC; invasin C	Buffington_201_005	0.67	0.00710303	1	0.67	0.00710303	1	HC	Female	34.5	53
Bacteria	Proteobacteria	Gammaproteobacteria	Enterobacterales	Enterobacteriaceae	NA	NA	ASV_8	Bacterial invasion of epithelial cells	ko05100	K13286	sipC, ipaC, bipC; invasin C	Buffington_201_006	28	0.359711	1	28	0.359711	1	T2D	Female	28.7	62
Bacteria	Proteobacteria	Gammaproteobacteria	Enterobacterales	Enterobacteriaceae	NA	NA	ASV_8	Bacterial invasion of epithelial cells	ko05100	K13286	sipC, ipaC, bipC; invasin C	Buffington_201_007	0.33	0.00348426	1	0.33	0.00348426	1	HC	Male	25.8	52
Bacteria	Proteobacteria	Gammaproteobacteria	Enterobacterales	Enterobacteriaceae	NA	NA	ASV_8	Bacterial invasion of epithelial cells	ko05100	K13286	sipC, ipaC, bipC; invasin C	Buffington_201_008	23.33	0.433238	1	23.33	0.433238	1	HC	Female	35.8	54
Bacteria	Proteobacteria	Gammaproteobacteria	Enterobacterales	Enterobacteriaceae	NA	NA	ASV_8	Bacterial invasion of epithelial cells	ko05100	K13286	sipC, ipaC, bipC; invasin C	Buffington_201_010	123.33	1.54066	1	123.33	1.54066	1	T2D	Female	33.5	64
Bacteria	Proteobacteria	Gammaproteobacteria	Enterobacterales	Enterobacteriaceae	NA	NA	ASV_8	Bacterial invasion of epithelial cells	ko05100	K13286	sipC, ipaC, bipC; invasin C	Buffington_201_011	26.33	0.321799	1	26.33	0.321799	1	HC	Female	25	59
Bacteria	Proteobacteria	Gammaproteobacteria	Enterobacterales	Enterobacteriaceae	NA	NA	ASV_8	Bacterial invasion of epithelial cells	ko05100	K13286	sipC, ipaC, bipC; invasin C	Buffington_201_013	116.33	2.10196	1	116.33	2.10196	1	T2D	Male	45.4	67
Bacteria	Proteobacteria	Gammaproteobacteria	Enterobacterales	Enterobacteriaceae	NA	NA	ASV_8	Bacterial invasion of epithelial cells	ko05100	K13286	sipC, ipaC, bipC; invasin C	Buffington_201_014	69.67	0.838353	1	69.67	0.838353	1	T2D	Female	28.5	55
Bacteria	Proteobacteria	Gammaproteobacteria	Enterobacterales	Enterobacteriaceae	NA	NA	ASV_8	Bacterial invasion of epithelial cells	ko05100	K13287	sipD, ipaD, bipD; invasin D	Buffington_201_001	532.67	6.61684	1	532.67	6.61684	1	T2D	Male	31.8	57
Bacteria	Proteobacteria	Gammaproteobacteria	Enterobacterales	Enterobacteriaceae	NA	NA	ASV_8	Bacterial invasion of epithelial cells	ko05100	K13287	sipD, ipaD, bipD; invasin D	Buffington_201_002	11.33	0.184095	1	11.33	0.184095	0.267659	T2D	Male	39.5	59
Bacteria	Proteobacteria	Gammaproteobacteria	Enterobacterales	Enterobacteriaceae	NA	NA	ASV_8	Bacterial invasion of epithelial cells	ko05100	K13287	sipD, ipaD, bipD; invasin D	Buffington_201_003	3	0.0372223	1	3	0.0372223	1	HC	Female	25.2	50
Bacteria	Proteobacteria	Gammaproteobacteria	Enterobacterales	Enterobacteriaceae	NA	NA	ASV_8	Bacterial invasion of epithelial cells	ko05100	K13287	sipD, ipaD, bipD; invasin D	Buffington_201_005	0.67	0.00710303	1	0.67	0.00710303	1	HC	Female	34.5	53
Bacteria	Proteobacteria	Gammaproteobacteria	Enterobacterales	Enterobacteriaceae	NA	NA	ASV_8	Bacterial invasion of epithelial cells	ko05100	K13287	sipD, ipaD, bipD; invasin D	Buffington_201_006	28	0.359711	1	28	0.359711	1	T2D	Female	28.7	62
Bacteria	Proteobacteria	Gammaproteobacteria	Enterobacterales	Enterobacteriaceae	NA	NA	ASV_8	Bacterial invasion of epithelial cells	ko05100	K13287	sipD, ipaD, bipD; invasin D	Buffington_201_007	0.33	0.00348426	1	0.33	0.00348426	1	HC	Male	25.8	52
Bacteria	Proteobacteria	Gammaproteobacteria	Enterobacterales	Enterobacteriaceae	NA	NA	ASV_8	Bacterial invasion of epithelial cells	ko05100	K13287	sipD, ipaD, bipD; invasin D	Buffington_201_008	23.33	0.433238	1	23.33	0.433238	1	HC	Female	35.8	54
[truncated: 239 more rows]
